# Supplementary material for: A chemical–genetic interaction map of small molecules using high‐throughput imaging in cancer cells
Source: Mol Syst Biol. 2015 Dec 28;11(12):846. doi: 10.15252/msb.20156400 (PMC4704494; doi:10.15252/msb.20156400)
Supplement: Supplementary file 3 — Table EV1 [file MSB-11-846-s003.xls]

## Sheet: Legend
Table EV1. Compound annotation. Compounds are ordered as present in the 384 well format used for screening. bold: compounds that revealed interactions (see Fig 5A and Appendix Fig S4). Selectivity information are those provided by by compound library vendor. Selectivity_updated was used to determine resolution index as presented in Fig 5B and C. The annotation file is included in the R/Bioconduct…

## Sheet: Drug_annotation
Table EV1. Compound annotation. Compounds are ordered as present in the 384 well format used for screening. bold: compounds that revealed interactions (see Fig 5A and Supplementary Fig 6). Selectivity information are those provided by by compound library vendor. Selectivity_updated was used to determine resolution index as presented in Fig 5B and C. The annotation file is included in the R/Biocon…
PlateName	Well	Content	compoundID_384	mol.weight.Structure	Name	SecName	Class	Action	Selectivity	Description	GeneID	Selectivity_updated
P1	A01	empty	no treatment								no treatment	NA
P1	A02	empty	no treatment								no treatment	NA
P1	A03	sample	78875	195,22001	DL-alpha-Methyl-p-tyrosine	4-Hydroxy-alpha-methylphenylalanine	Neurotransmission	Inhibitor	Tyrosine hydroxylase	Inhibitor of catecholamine synthesis and tyrosine hydroxylase	78875	Tyrosine hydroxylase
P1	A04	sample	78955	163,19638	N-Acetyl-L-Cysteine		Glutamate	Antagonist		Amino acid analog that partially improves neuronal survival following transient forebrain ischemia	78955	AA-analog
P1	A05	sample	78876	202,25818	6-Methoxy-1,2,3,4-tetrahydro-9H-pyrido[3,4b] indole		Neurotransmission	Inhibitor	MAO	MAO inhibitor	78876	MAO
P1	A06	sample	78956	131,17601	6-Aminohexanoic acid	6-Aminocaproic acid; EACA	Immune System	Inhibitor	Blood Clotting	Promotes rapid dissociation of plasmin, thereby inhibiting the activation of plasminogen and subsequent fibrinolysis; inhibits plasminogen binding to activated platelets	78956	Blood Clotting
P1	A07	sample	78877	59,06825	Acetamide	Amide C2	Biochemistry	Inhibitor	Carbonic anhydrase	Carbonic anhydrase inhibitor	78877	Carbonic anhydrase
P1	A08	sample	78957	210,28401	Altretamine	N,N,N',N',N'',N''-Hexamethyl-1,3,5-triazine-2,4,6-triamine	DNA Metabolism	Inhibitor		Antineoplastic	78957	DNA_metabol
P1	A09	sample	78878	187,71466	Amantadine hydrochloride	Tricyclo[3.3.1.1 3,7]decan-1-amine hydrochloride	Dopamine	Releaser		Dopamine releaser used in the treatment of Parkinsonism and drug-related extrapyramidal reactions; antiviral (Influenza A)	78878	dopamine
P1	A10	sample	78958	329,21084	Adenosine 3',5'-cyclic monophosphate	cAMP; 3',5'-Cyclic AMP	Phosphorylation	Activator	PKA	PKA activator; second messenger	78958	PKA
P1	A11	sample	78879	103,12183	GABA	gamma-Aminobutyric acid	GABA	Agonist		Endogenous neurotransmitter	78879	neurotransmitter
P1	A12	sample	78959	166,67382	(+-)-AMT hydrochloride	(+-)-2-Amino-5,6-dihydro-6-methyl-4H-1,3-thiazine hydrochloride	Nitric Oxide	Inhibitor	iNOS	Potent, selective and reversible inducible nitric oxide synthase inhibitor	78959	iNOS
P1	A13	sample	78880	175,61625	Gabaculine hydrochloride		GABA	Inhibitor	GABA transaminase	GABA transaminase inhibitor; conformationally constrained GABA analog	78880	GABA transaminase
P1	A14	sample	78960	438,46549	5'-Amino-5'-deoxyadenosine p-toluenesulfonate salt		Adenosine	Analog		Adenosine analog.	78960	Adenosine-analog
P1	A15	sample	78881	218,59507	O-(Carboxymethyl)hydroxylamine hemihydrochloride	Aminooxyacetic acid; (Carboxymethoxy)amine hemihydrochloride	Biochemistry	Inhibitor	Aminotransferase	Non-selective aminotransferase inhibitor	78881	Aminotransferase
P1	A16	sample	78961	376,39372	1-Allyl-3,7-dimethyl-8-p-sulfophenylxanthine		Adenosine	Antagonist	A2	Weak A2 adenosine receptor antagonist; water soluble	78961	adenosine receptor
P1	A17	sample	78882	225,18307	(+-)-2-Amino-7-phosphonoheptanoic acid	(+-)-AP-7	Glutamate	Antagonist	NMDA	NMDA glutamate receptor antagonist; anticonvulsant	78882	NMDA
P1	A18	sample	78962	324,40165	Acetohexamide		Hormone	Releaser	Insulin	Stimulates insulin release	78962	Insulin
P1	A19	sample	78883	313,83043	N-Acetylprocainamide hydrochloride	Acedainide; N-Acetylnovocainamide hydrochloride; NAPA	Na+ Channel	Blocker		Blocks Na+ channels and appears to have Class III anti-arrhythmic activity;metabolite of Procainamide	78883	Na+-channel
P1	A20	sample	78963	145,11584	cis-Azetidine-2,4-dicarboxylic acid		Glutamate	Modulator	NMDA	NMDA glutamate receptor modulator	78963	NMDA
P1	A21	sample	78884	385,5079	Actinonin	3-[[1-[(2-(Hydroxymethyl)-1-pyrrolidinyl)carbonyl]-2-methylpropyl]carbamoyl]octanohydroxamic acid	Biochemistry	Inhibitor	Leucine aminopeptidase	Leucine aminopeptidase inhibitor	78884	Leucine aminopeptidase
P1	A22	sample	78964	101,10589	2,3-Butanedione monoxime	Diacetyl monoxime	K+ Channel	Blocker	ATP-sensitive	Blocks ATP-sensitive K+ channels	78964	K+ channel
P1	A23	empty	no treatment								no treatment	NA
P1	A24	empty	no treatment								no treatment	NA
P1	B01	empty	no treatment								no treatment	NA
P1	B02	empty	no treatment								no treatment	NA
P1	B03	sample	79035	242,03283	3-Bromo-7-nitroindazole		Nitric Oxide	Inhibitor	NOS	Nitric oxide synthase (NOS) inhibitor	79035	NOS
P1	B04	sample	79115	383,83491	Chelerythrine chloride	1,2-Dimethoxy-N-methyl(1,3)benzodioxolo(5,6-c)phenanthridinium chloride	Phosphorylation	Inhibitor	PKC	PKC inhibitor; affects translocation of PKC from cytosol to plasma membrane	79115	PKC
P1	B05	sample	79036	364,42335	Bumetanide	3-(Aminosulfonyl)-5-(butylamino)-4-phenoxybenzoic acid	Ion Pump	Inhibitor	Na+-K+-2Cl- cotransporter	Potent inhibitor of the Na+-K+-2Cl- cotransporter; inhibits anthracene-9-carboxylic acid, a blocker of chloride channels	79036	Na+-K+-2Cl- cotransporter
P1	B06	sample	79116	1202,64247	Cyclosporin A	Antibiotic S 7481F1	Phosphorylation	Inhibitor	Calcineurin phosphatase	Calcineurin phosphatase inhibitor; immunosuppressant	79116	Calcineurin phosphatase
P1	B07	sample	79037	213,66564	(+-)-Baclofen	Lioresal	GABA	Agonist	GABA-B	GABA-B receptor agonist; antispastic agent; muscle relaxant	79037	GABA-B
P1	B08	sample	79117	182,65165	Carbachol	Carbamylcholine chloride	Cholinergic	Agonist		Acetylcholine receptor agonist	79117	Acetylcholine receptor agonist
P1	B09	sample	79038	280,36728	Brefeldin A from Penicillium brefeldianum	BFA; Ascotoxin, Cyanein	Cytoskeleton and ECM	Inhibitor	Golgi apparatus	Fungal metabolite that disrupts the structure and function of the Golgi apparatus	79038	Golgi apparatus
P1	B10	sample	79118	347,39559	Cephalexin hydrate		Antibiotic		Cell wall synthesis	Semi-synthetic cephalosporin antibiotic; interferes with cell wall synthesis	79118	Cell wall synthesis
P1	B11	sample	79039	417,55587	BP 897	N-[4-(4-(2-methoxyphenyl)piperazinyl)butyl]-2-naphthamide	Dopamine	Agonist	D3	Partially selective D3 dopamine receptor agonist	79039	dopamine receptor
P1	B12	sample	79119	354,45867	Roscovitine	(R)-2-(1-Ethyl-2-hydroxyethylamino)-6-benzylamino-9-isopropylpurine	Phosphorylation	Inhibitor	CDK	Potent, selective inhibitor of cyclin-dependent kinases (CDKs)	79119	CDK
P1	B13	sample	79040	276,20848	Bupropion hydrochloride	(+-)-1-(3-Chlorophenyl)-2-[(1,1-dimethylethyl)amino]-1-propanone hydrochloride	Dopamine	Blocker	Reuptake	Selective dopamine reuptake inhibitor; antidepressant	79040	dopamine
P1	B14	sample	79120	323,86919	Cyproheptadine hydrochloride		Serotonin	Antagonist	5-HT2	5-HT2 serotonin receptor antagonist	79120	serotonin receptor
P1	B15	sample	79041	233,70254	BU224 hydrochloride	2-(4,5-Dihydroimidazol-2-yl)-quinoline hydrochloride	Imidazoline	Antagonist	I2	I2 Imidazoline receptor antagonist	79041	imidazoline
P1	B16	sample	79121	206,63317	3-Morpholinosydnonimine hydrochloride	3-(4-Morpholinyl)sydnone imine hydrochloride	Nitric Oxide	Donor		Liberates nitric oxide (NO) spontaneously when in solution, activating guanylyl cyclase and causing an increase in cyclic-GMP. This product is a vasodilator and inhibits platelet aggregation.	79121	NO
P1	B17	sample	79042	289,16073	Ciprofibrate	2-[p-(2,2-Dichlorocyclopropyl)phenoxy]-2-methylpropanoic acid	Transcription	Ligand	PPAR-alpha	Peroxizome proliferator;specific ligand for the nuclear peroxisome proliferator-activated receptor alpha (PPARalpha)	79042	PPAR
P1	B18	sample	79122	196,20474	Cantharidin	Cantharidine	Phosphorylation	Inhibitor	PP2A	Protein phosphatase 2A inhibitor	79122	PP2A
P1	B19	sample	79043	292,46569	CGP-7930	3-(3',5'-Di-tert-butyl-4'-hydroxy)phenyl-2,2-dimethylpropanol	GABA	Modulator	GABA-B	Positive allosteric modulator of GABA-B receptors	79043	GABA-B
P1	B20	sample	79123	355,33235	Chlorpromazine hydrochloride		Dopamine	Antagonist		Dopamine receptor antagonist; anti-emetic; antipsychotic	79123	dopamine receptor
P1	B21	sample	79044	352,32883	Chlorprothixene hydrochloride	2-Chloro-9-(3-dimethylaminopropylidene)thioxanthene hydrochloride	Dopamine	Antagonist	D2	D2 dopamine receptor antagonist; blocks a subset of GABA-A receptors in rat cortex that is also blocked by clozapine	79044	dopamine receptor
P1	B22	sample	79124	294,18019	Centrophenoxine hydrochloride	Meclofenoxate hydrochloride	Nootropic			Nootropic; cholinergic drug	79124	NA
P1	B23	empty	no treatment								no treatment	NA
P1	B24	empty	no treatment								no treatment	NA
P1	C01	empty	no treatment								no treatment	NA
P1	C02	ctrl Paclitaxel	ctrl_Paclitaxel								ctrl Paclitaxel	Tubulin
P1	C03	sample	78885	213,23812	N-Phenylanthranilic acid	Diphenylamine-2-carboxylic acid; DPC	Cl- Channel	Blocker		Cl- channel blocker	78885	Cl-channel
P1	C04	sample	78965	161,15887	L-2-aminoadipic acid	Aad; (S)-2-Aminohexanedioic acid; L-Homoglutamic acid	Glutamate	Inhibitor	Glutamine synthetase	Glutamine synthetase inhibitor	78965	Glutamine synthetase
P1	C05	sample	78886	434,43361	S-(4-Nitrobenzyl)-6-thioguanosine	2-Amino-6-[(4-Nitrobenzyl)thio]-9-beta-D-ribofuranosylpurine	Adenosine	Inhibitor		Potent adenosine transport inhibitor	78886	adenosine transport
P1	C06	sample	78966	322,25708	ATPO	(R,S)-2-Amino-3-[5-tert-butyl-3-(phosphonomethoxy)-4-isoxazolyl]propionic acid	Glutamate	Antagonist	GluR1-4	Competitive GluR1-4 (AMPA-preferring) glutamate receptor antagonist	78966	glutamate receptor
P1	C07	sample	78887	373,30238	Org 24598 lithium salt	R-(-)-N-Methyl-N-[3-[(4-trifluoromethyl)phenoxy]-3-phenyl-propyl]glycine lithium salt	Neurotransmission	Inhibitor	GlyT1	Selective, potent inhibitor of glial GlyT (GlyT1, glycine transporter type 1).	78887	GlyT1
P1	C08	sample	78967	539,24273	2-(Methylthio)adenosine 5'-diphosphate trisodium salt hydrate	2-Methylthio-ADP trisodium salt hydrate	Purinoceptor	Agonist	P2	P2 purinoceptor agonist.	78967	P2 receptor
P1	C09	sample	78888	420,43428	Aminophylline ethylenediamine	Theophylline ethylenediamine	Adenosine	Antagonist	A1/A2	A1/A2 adenosine receptor antagonist; diuretic; cardiac stimulant; smooth muscle relaxant	78888	adenosine receptor
P1	C10	sample	78968	319,27059	L(-)-Norepinephrine bitartrate	(-)-Arterenol bitartrate; Noradrenaline bitartrate	Adrenoceptor	Agonist	alpha, beta1	Adrenergic neurotransmitter; vasoconstrictor	78968	adrenoceptor
P1	C11	sample	78889	267,24621	3'-Azido-3'-deoxythymidine	Azidothymidine; AZT	Immune System	Inhibitor	Reverse transcriptase	Reverse transcriptase inhibitor; active against HIV-1 virus	78889	Reverse transcriptase
P1	C12	sample	78969	365,83552	Paroxetine hydrochloride hemihydrate (MW = 374.83)	(3S-trans)-3-[(1,3-benzodioxol-5-yloxy)methyl]-4-(4-fluorophenyl)piperadine hydrochloride hemihydrate	Serotonin	Inhibitor	Reuptake	Selective serotonin reuptake inhibitor; antidepressantSold with permission of GlaxoSmithKline.Actual molecular weight = 374.83 to account for 1/2 mole of water.	78969	serotonin
P1	C13	sample	78890	313,78957	YM 976	4-(3-Chlorophenyl)-1,7-diethylpyrido[2,3-d]pyrimidin-2(1H)-one	Cyclic nucleotides	Inhibitor	PDE 4	Phosphodiesterase type IV (PDE4) inhibitor. Exhibits anti-inflammatory activity without emesis.	78890	PDE
P1	C14	sample	78970	381,99357	PNU-37883A	N-(1-Adamantyl)-N'-cyclohexyl-4-morpholinecarboxamidine hydrochloride	K+ Channel	Inhibitor	Kir 6.1/SUR2B	Selective Kir 6.1/SUR2B potassium channel inhibitor.	78970	K+-channel
P1	C15	sample	78891	294,14511	5-(N,N-Dimethyl)amiloride hydrochloride	3-Amino-N-(aminoiminoethyl)-5-(dimethylamino)-6-chloropyrazinecarboxamide hydrochloride; DMA	Ion Pump	Blocker	Na+/H+ Antiporter	Selective blocker of Na+/H+ antiport	78891	Na+/H+ Antiporter
P1	C16	sample	78971	173,17002	trans-(+-)-ACPD	trans-(+-)-1-Amino-1,3-cyclopentanedicarboxylic acid	Glutamate	Agonist	Metabotropic	Metabotropic glutamate receptor agonist	78971	glutamate receptor
P1	C17	sample	78892	197,12889	(+-)-2-Amino-5-phosphonopentanoic acid	(+-)-AP-5; (+-)-AP-V	Glutamate	Antagonist	NMDA	NMDA glutamate receptor antagonist	78892	NMDA
P1	C18	sample	78972	342,25712	SKF-89145 hydrobromide	4-(3,4-Dihydroxyphenyl)-6-methyl-4,5,6,7-tetrahydro_thieno[2,3-c]pyridine hydrobromide	Dopamine	Agonist	D1	D1 dopamine receptor agonist	78972	dopamine receptor
P1	C19	sample	78893	537,69688	Sodium Taurocholate hydrate	3alpha,7alpha,12alpha-Trihydroxy-5beta-cholan-24-oic-acid N-(2-sulfoethyl)amide	Multi-Drug Resistance	Modulator	Conjugate Pathway	Multi-drug resistance conjugate pathway modulator.	78893	Conjugate Pathway
P1	C20	sample	78973	145,11584	trans-Azetidine-2,4-dicarboxylic acid	tADA	Glutamate	Agonist	mGluR1, mGluR5	mGluR1 and mGluR5 metabotropic glutamate receptor agonist	78973	glutamate receptor
P1	C21	sample	78894	454,44894	Methotrexate hydrate	Methylaminopterin; MTX	DNA Metabolism	Inhibitor		Folic acid antagonist	78894	folate
P1	C22	sample	78974	380,49398	SB 222200		Tachykinin	Antagonist	NK3	Non-peptide NK3 tachykinin receptor antagonist.	78974	tachykinin receptor
P1	C23	neg ctr DMSO	neg_ctr_DMSO								neg ctr DMSO	NA
P1	C24	empty	no treatment
P1	D01	empty	no treatment								no treatment	NA
P1	D02	ctrl Paclitaxel	ctrl_Paclitaxel								ctrl Paclitaxel	Tubulin
P1	D03	sample	79045	750,71533	(+)-Bromocriptine methanesulfonate		Dopamine	Agonist	D2	D2 dopamine receptor agonist; inhibits prolaction secretion	79045	dopamine receptor
P1	D04	sample	79125	320,0478	1-(2-Chlorophenyl)-1-(4-chlorophenyl)-2,2-dichloroethane	Mitotane	Hormone	Inhibitor	Corticosteroid	Antiadrenal agent; reduces corticosteroid synthesis by adrenal cortex	79125	Corticosteroid
P1	D05	sample	79046	153,60989	Betaine hydrochloride		Biochemistry	Metabolite		Product in choline-betaine osmoregulatory pathway	79046	NA
P1	D06	sample	79126	102,09347	D-Cycloserine	R(+)-4-Amino-3-isoxazolidinone	Glutamate	Agonist	NMDA-Glycine	Excitatory amino acid; partial agonist at the glycine modulatory site of the NMDA glutamate receptor	79126	NMDA
P1	D07	sample	79047	331,35248	SB 202190	4-[4-(4-Fluorphenyl)-5-(4-pyridinyl)-1H-imidazol-2-yl]phenol	Phosphorylation	Inhibitor	p38 MAPK	Highly selective, potent and cell permeable p38 MAP kinase inhibitor.	79047	p38/MPKKK
P1	D08	sample	79127	169,56843	Chlorzoxazone	5-Chloro-2(3H)-benzoxazolone	Nitric Oxide	Inhibitor	iNOS	Inducible nitric oxide synthetase inhibitor; skeletal muscle relaxant	79127	iNOS
P1	D09	sample	79048	430,54613	Budesonide	16,17-Butylidenebis(oxy)-11,21-dihydroxypregna-1,4-diene-3,20-dione	Hormone		Cortisol	Anti-inflammatory glucocorticoid	79048	Cortisol
P1	D10	sample	79128	295,72457	Chlorothiazide		Biochemistry	Inhibitor	Carbonic anhydrase	Carbonic anhydrase inhibitor; diuretic; antihypertensive	79128	Carbonic anhydrase
P1	D11	sample	79049	333,14066	(E)-5-(2-Bromovinyl)-2'-deoxyuridine	BVdU	Immune System	Inhibitor	HSV1	Potent inhibitor of herpes simplex type 1	79049	HSV1
P1	D12	sample	79129	286,35788	SB 204741	N-(1-Methyl-1H-indo-5-yl)-N'-(3-methyl-5-isothiazolyl)urea	Serotonin	Antagonist	5-HT2B	5-HT2B serontonin receptor antagonist.	79129	serotonin receptor
P1	D13	sample	79050	462,30065	(-)-Bicuculline methbromide, 1(S), 9(R)		GABA	Antagonist	GABA-A	GABA-A receptor antagonist	79050	GABA-A
P1	D14	sample	79130	351,36512	GR 79236X	N-[(1S, trans)-2-Hydroxycyclopentyl]adenosine	Adenosine	Agonist	A1	A1 adenosine receptor agonist.	79130	adenosine receptor
P1	D15	sample	79051	254,16134	B-HT 933 dihydrochloride	Azepexole dihydrochloride	Adrenoceptor	Agonist	alpha2	Selective alpha2 adrenoceptor agonist	79051	adrenoceptor
P1	D16	sample	79131	367,81353	Cefaclor		Antibiotic		Cell wall synthesis	Semi-synthetic cephalosporin antibiotic; interferes with cell wall synthesis	79131	Cell wall synthesis
P1	D17	sample	79052	266,7297	6-Chloromelatonin	N-Acetyl-6-chloro-5-methoxytryptamine	Melatonin	Agonist		Melatonin receptor agonist	79052	melatonin
P1	D18	sample	79132	405,31354	Citalopram hydrobromide	1-[3-(Dimethylamino)propyl]-1-(4-fluorophenyl)-1,3-dihydro-5-isobenzofurancarbonitrile hydrobromide	Serotonin	Inhibitor	Reuptake	Selective serotonin reuptake inhibitor	79132	serotonin
P1	D19	sample	79053	290,44975	CGP-13501	3-(3',5'-Di-tert-butyl-4'-hydroxy)phenyl-2,2-dimethylpropanal	GABA	Modulator	GABA-B	Positive allosteric modulator of GABA-B receptors	79053	GABA-B
P1	D20	sample	79133	554,53653	Cefsulodin sodium salt hydrate	Sulcephalosporin	Antibiotic		Cell wall synthesis	Third generation cephalosporin antibiotic; interferes with cell wall synthesis	79133	Cell wall synthesis
P1	D21	sample	79054	184,07743	Choline bromide	Choline-methyl-13C bromide	Cholinergic	Substrate	Choline acetyltransferase	Choline acetyltransferase substrate	79054	Choline acetyltransferase
P1	D22	sample	79134	459,97455	Clemastine fumarate		Histamine	Antagonist	H1	H1 Histamine receptor antagonist	79134	Histamine receptor
P1	D23	neg ctr DMSO	neg_ctr_DMSO								neg ctr DMSO	NA
P1	D24	empty	no treatment
P1	E01	empty	no treatment								no treatment	NA
P1	E02	ctrl Paclitaxel	ctrl_Paclitaxel								ctrl Paclitaxel	Tubulin
P1	E03	sample	78895	373,22756	S(-)-p-Bromotetramisole oxalate	R 30402 oxalate	Phosphorylation	Inhibitor	Alkaline phosphatase	Potent alkaline phosphatase inhibitor	78895	Alkaline phosphatase
P1	E04	sample	78975	202,25818	N-Acetyltryptamine	3-(2-N-Acetylaminoethyl)indole	Melatonin	Agonist - Antagonist		Mixed agonist-antagonist at melatonin receptors	78975	melatonin
P1	E05	sample	78896	432,00486	TMB-8 hydrochloride	8-(Diethylamino)octyl 3,4,5-trimethoxybenzoate hydrochloride	Intracellular Calcium	Antagonist		Intracellular Ca2+ antagonist; inhibits calmodulin-sensitive Ca2+-ATPase activity; protein kinase C inhibitor	78896	Ca2+
P1	E06	sample	78976	136,11383	Allopurinol	1H-Pyrazolo[3,4-d]pyrimidin-4-ol	Cell Stress	Inhibitor	Xanthine oxidase	Xanthine oxidase inhibitor; inhibits the final step in uric acid biosynthesis	78976	Xanthine oxidase
P1	E07	sample	78897	101,10589	L-azetidine-2-carboxylic acid	(S)-Azetidine-2-carboxylic acid	Biochemistry	Inhibitor	Collagen	Inhibits collagen synthesis	78897	Collagen
P1	E08	sample	78977	110,54674	Aminoguanidine hydrochloride	Guanylhydrazine hydrochloride	Nitric Oxide	Inhibitor	NOS	Inhibits inducible and constitutive NOS	78977	NOS
P1	E09	sample	78898	466,47604	S-(p-Azidophenacyl)glutathione		Multi-Drug Resistance	Modulator	Glutathione S-transferase	Glyoxalase and glutathione S-transferase inhibitor	78898	Glutathione S-transferase
P1	E10	sample	78978	311,77656	5-(N,N-hexamethylene)amiloride		Ion Pump	Inhibitor	Na+/H+ Antiporter	Na+/ H+ antiport inhibitor	78978	Na+/H+ Antiporter
P1	E11	sample	78899	195,69116	Acetyl-beta-methylcholine chloride	Methacholine chloride	Cholinergic	Agonist	M1	M1 muscarinic acetylcholine receptor agonist	78899	muscarinic acetylcholine receptor
P1	E12	sample	78979	299,80611	Antozoline hydrochloride	2-(N-Benzylanilinomethyl)-2-imidazoline hydrochloride	Imidazoline	Agonist		Imidazoline agonist; more potent than efaroxan in inducing insulin release from beta cells; H1 histamine receptor antagonist	78979	NA
P1	E13	sample	78900	326,43957	AA-861	2-(12-Hydroxydodeca-5,10-diynyl)-3,5,6-trimethyl-p-benzoquinone	Leukotriene	Inhibitor	5-lipoxygenase	5-lipoxygenase inhibitor	78900	5-lipoxygenase
P1	E14	sample	78980	304,39528	Tracazolate	4-(Butylamino)-1-ethyl-6-methyl-1H-pyrazolo [3,4-b]pyridine-5-carboxylic acid ethyl ester	GABA	Modulator		Non-benzodiazepine anxiolytic which has a high differential between sedative and anxiolytic doses	78980	NA
P1	E15	sample	78901	277,26584	Azathioprine		P2 Receptor	Inhibitor	Purine synthesis	Purine analog; purine synthesis inhibitor; immunosuppressant	78901	Purine synthesis
P1	E16	sample	78981	459,59017	Diacylglycerol kinase inhibitor I	R 59022	Phosphorylation	Inhibitor	Diacylglycerol kinase	Diacylglycerol kinase inhibitor	78981	Diacylglycerol kinase
P1	E17	sample	78902	472,39076	L-732,138	N-Acetyl-L-tryptophan 3,5-bis(trifluoromethyl)benzyl ester	Tachykinin	Antagonist	NK1 > NK2, NK3	Competitive antagonist at substance P receptors; approximately 1000-fold more potent at cloned human NK-1 receptors than at cloned human NK-2 and NK-3 receptors	78902	tachykinin receptor
P1	E18	sample	78982	101,10589	cis-4-Aminocrotonic acid	CACA	GABA	Agonist	GABA-C	GABA-C receptor agonist	78982	GABA-C
P1	E19	sample	78903	214,2247	Amifostine	2-(3-Aminopropyl)aminoethyl phosphorothioate; WR2721	Cell Stress	Inhibitor	Cytoprotectant	Radioprotective agent; selectively protects normal tissues from the damaging effects of anti-neoplastic radiation therapy	78903	Cytoprotectant
P1	E20	sample	78983	213,66841	CBIQ	4-Chlorobenzo[f]isoquinolone	K+ Channel	Activator	CFTR / KCNN4	Activates cystic fibrosis transmembrane conductance regulator (CFTR) and the intermediate-conductance calcium-sensitive K+ channel.	78983	CFTR / KCNN4
P1	E21	sample	78904	384,31682	Atropine methyl bromide		Cholinergic	Antagonist	Muscarinic	Competitive muscarinic acetylcholine receptor antagonist	78904	acetylcholine receptor
P1	E22	sample	78984	323,35164	1-benzoyl-5-methoxy-2-methylindole-3-acetic acid		Multi-Drug Resistance	Inhibitor	MRP1	Putative inhibitor of multidrug resistance-associated protein 1 (MRP1)	78984	MRP1
P1	E23	empty	no treatment								no treatment	NA
P1	E24	empty	no treatment
P1	F01	empty	no treatment								no treatment	NA
P1	F02	ctrl Paclitaxel	ctrl_Paclitaxel								ctrl Paclitaxel	Tubulin
P1	F03	sample	79055	241,25437	O6-benzylguanine		DNA Repair	Inhibitor	O6-alkylguanine-DNA alkyltransferase	Irreversible inhibitor of the mammalian DNA repair protein, O6-alkylguanine-DNA alkyltransferase	79055	O6-alkylguanine-DNA alkyltransferase
P1	F04	sample	79135	390,87031	(+-)-Chlorpheniramine maleate		Histamine	Antagonist	H1	H1 Histamine receptor antagonist	79135	Histamine receptor
P1	F05	sample	79056	137,61049	Betaine aldehyde chloride	(Formylmethyl)trimethylammonium chloride	Cholinergic	Metabolite	Choline dehydrogenase	Intermediate in choline-betaine osmoregulatory pathway; product of choline dehydrogenation	79056	Choline dehydrogenase
P1	F06	sample	79136	493,80048	8-(4-Chlorophenylthio)-cAMP sodium		Cyclic Nucleotides	Activator		Membrane-permeable analog of cAMP	79136	CAMP-analog
P1	F07	sample	79057	249334	Bay 11-7085	(E)-3-(4-t-Butylphenylsulfonyl)-2-propenenitrile	Cell Cycle	Inhibitor	IkB-alpha	Inhibits cytokine induced IkB (Inhibitor of NFkB) phosphorylation	79057	IKB-alpha
P1	F08	sample	79137	153,15754	L-Cysteinesulfinic Acid		Glutamate	Ligand		Putative excitatory amino acid neurotransmitter	79137	NA
P1	F09	sample	79058	430,0887	8-Bromo-cAMP sodium	8-Bromoadenosine-3',5'-cyclophosphate sodium	Cyclic Nucleotides	Activator		Membrane-permeable analog of cAMP	79058	cAMP
P1	F10	sample	79138	390,87031	(+)-Chlorpheniramine maleate	(gammaS)-gamma-(4-Chlorophenyl)-N,N-dimethyl-2-pyridinepropanamine maleate	Histamine	Antagonist	H1	H1 Histamine receptor antagonist; active isomer	79138	Histamine receptor
P1	F11	sample	79059	443,42071	BRL 15572	4-(3-Chlorophenyl)-alpha-(diphenylmethyl)-1-piperazineethanol hydrochloride	Serotonin	Antagonist	5-HT1D	Potent and selective 5-HT1D serotonin receptor antagonist	79059	serotonin receptor
P1	F12	sample	79139	598,54922	Ceftriaxone sodium	Ro-13-9904/001	Antibiotic		Cell wall synthesis	Third generation cephalosporin antibiotic; interferes with cell wall synthesis	79139	Cell wall synthesis
P1	F13	sample	79060	356,30415	(+-)-Bay K 8644	1,4-Dihydro-2,6-dimethyl-5-nitro-4-[2-(trifluoromethyl)-phenyl]-3-pyridine carboxylic acid methyl ester	Ca2+ Channel	Agonist	L-type	L-type Ca2+ channel agonist	79060	Ca2+-channel
P1	F14	sample	79140	493,52047	Cefmetazole sodium	CS-1170; SKF-83088	Antibiotic		Cell wall synthesis	Semi-synthetic antibiotic derived from cephamycin C; interferes with cell wall synthesis	79140	Cell wall synthesis
P1	F15	sample	79061	397,99289	(+-)-Butaclamol hydrochloride	AY 23028	Dopamine	Antagonist	D2>D1	Dopamine receptor antagonist; selective for D2 over D1	79061	dopamine receptor
P1	F16	sample	79141	102,09347	DL-Cycloserine	4-amino-3-isoxazolidinone	Sphingolipid	Inhibitor	Ketosphinganine synthase, Alanine aminotransferase	Alanine aminotransferase inhibitor; blocks sphingosine biosynthesis by inhibition of ketosphinganine synthetase	79141	Ketosphinganine synthetase
P1	F17	sample	79062	214,05238	Carmustine	BCNU; 1,3-Bis(2-chloroethyl)-1-nitrosourea	DNA	Intercalator		DNA alkylating agent; causes interstrand crosslinks	79062	DNA_intercalation
P1	F18	sample	79142	266,55915	Clonidine hydrochloride		Adrenoceptor	Agonist	alpha2	alpha2 Adrenoceptor agonist; antihypertensive	79142	adrenoceptor
P1	F19	sample	79063	376,5846	CP55940	5-(1,1-dimethylheptyl)-2-[5-hydroxy-2-(3-hydroxypropyl)cyclohexyl]phenol	Cannabinoid	Agonist		Cannabinoid receptor agonist	79063	Cannabinoid receptor
P1	F20	sample	79143	284,31467	Caffeic acid phenethyl ester	CAPE	Cell Cycle	Inhibitor	NFkB	NFkB inhibitor	79143	NFkB
P1	F21	sample	79064	264,22063	BTO-1	5-Cyano-7-nitro-2-benzothiazolecarboxamide-3-oxide	Phosphorylation	Inhibitor	Plk	Polo-like kinase (Plk) inhibitor.	79064	PLK
P1	F22	sample	79144	160,00074	beta-Chloro-L-alanine hydrochloride		Biochemistry	Inhibitor	Alanine aminotransferase	Alanine aminotransferase inhibitor	79144	Alanine aminotransferase
P1	F23	empty	no treatment								no treatment	NA
P1	F24	empty	no treatment
P1	G01	empty	no treatment								no treatment	NA
P1	G02	neg ctr DMSO	neg_ctr_DMSO								neg ctr DMSO	NA
P1	G03	sample	78905	153,60989	5-Aminovaleric acid hydrochloride	5-Aminopentanoic acid hydrochloride	GABA	Antagonist	GABA-B	Weak GABA-B receptor antagonist	78905	GABA-B
P1	G04	sample	78985	266,09093	Amiloride hydrochloride		Na+ Channel	Blocker	Epithelial	Epithelial Na+ channel blocker	78985	Na+-channel
P1	G05	sample	78906	94,11697	4-Aminopyridine		K+ Channel	Blocker	A-type	Induces depolarization of GABA neurons; weak non-selective K+-channel blocker; anticonvulsant	78906	K+ Channel
P1	G06	sample	78986	313,87398	Amitriptyline hydrochloride		Adrenoceptor	Inhibitor	Uptake	Tricyclic antidepressant	78986	Adrenoceptor
P1	G07	sample	78907	281,57382	p-Aminoclonidine hydrochloride	Apraclonidine hydrochloride	Adrenoceptor	Agonist	alpha2	alpha2 Adrenoceptor agonist	78907	adrenoceptor
P1	G08	sample	78987	566,42471	BW 284c51	1,5-Bis(4-allyldimethylammoniumphenyl)pentan-3-one dibromide	Cholinergic	Inhibitor	Acetylcholinesterase	Selective acetylcholinesterase inhibitor	78987	Acetylcholinesterase
P1	G09	sample	78908	440,42185	Aminopterin	4-Aminofolic acid	Antibiotic	Inhibitor	Dihydrofolate reductase	Dihydrofolate reductase inhibitor	78908	Dihydrofolate reductase
P1	G10	sample	78988	606,78559	Fulvestrant	(7a, 17b)-7-[9-[(4,4,5,5,5-pentafluoropentyl)Sulfinyl]nonyl]estra-1,3,5-(10)-triene-3,17-diol	Hormone	SERD	Estrogen Receptor	Selective estrogen receptor downregulator (SERD). First pure antiestrogen with no agonistic activity both in vitro and in vivo.	78988	Estrogen Receptor
P1	G11	sample	78909	244,20864	5-azacytidine	4-Amino-1-(beta-D-ribofuranosyl)-1,3,5-triazin-2(1H)-one; Ladakamycin	DNA Metabolism	Inhibitor	DNA methyltransferase	DNA methyltransferase inhibitor	78909	DNA methyltransferase
P1	G12	sample	78989	219,24231	Aniracetam		Glutamate	Agonist	AMPA	Increases ion conductance through AMPA glutamate receptors; reported to displayanti-amnesic acitivty	78989	AMPA
P1	G13	sample	78910	234,7309	9-Amino-1,2,3,4-tetrahydroacridine hydrochloride	Tacrine hydrochloride; THA hydrochloride	Cholinergic	Inhibitor	Cholinesterase	Cholinesterase inhibitor; reported to be useful in the treatment of Alzheimer's disease	78910	Cholinesterase
P1	G14	sample	78990	313,78957	Amoxapine		Adrenoceptor	Inhibitor	Uptake	Tricyclic antidepressant; inhibits neuronal uptake of norepinephrine	78990	Adrenoceptor
P1	G15	sample	78911	225,20857	Acyclovir	Acycloguanosine	Immune System	Inhibitor	Viral DNA synthesis	Antiviral agent	78911	Viral DNA synthesis
P1	G16	sample	78991	179,64813	1-Amino-1-cyclohexanecarboxylic acid hydrochloride		Neurotransmission	Substrate		Synthetic amino acid that crosses the blood-brain barrier by the Large Neutral Amino Acid carrier system	78991	NA
P1	G17	sample	78912	180,16171	Acetylsalicylic acid	O-Acetylsalicylic acid; Aspirin	Prostaglandin	Inhibitor	COX-3 > COX-1 > COX-2	COX inhibitor; antithrombotic	78912	COX
P1	G18	sample	78992	386,41384	N6-2-(4-Aminophenyl)ethyladenosine	APNEA	Adenosine	Agonist	A3	Potent, non-selective A3 adenosine receptor agonist	78992	adenosine receptor
P1	G19	sample	78913	222,24542	Acetazolamide	N-[5-(Aminosulfonyl)-1,3,4-thiadiazol-2-yl]acetamide	Biochemistry	Inhibitor	Carbonic anhydrase	Carbonic anhydrase inhibitor; diuretic	78913	Carbonic anhydrase
P1	G20	sample	78993	221,21462	AIDA	1-Aminoindan-1,5-dicarboxylic acid; UPF 523	Glutamate	Antagonist	mGluR1	Selective mGluR1 metabotropic glutamate receptor antagonist	78993	glutamate receptor
P1	G21	sample	78914	437,96485	Amperozide hydrochloride	4-[4,4-bis(4-Fluorophenyl)butyl]-N-ethyl-1-piperazinecarboxamide hydrochloride	Serotonin	Ligand		Atypical antipsychotic drug with high affinity for serotonin receptors and low affinity for D2 dopamine receptors	78914	Serotonin
P1	G22	sample	78994	108,09758	p-Benzoquinone	Quinone; p-BQ	DNA Repair	Inhibitor	G:C site	Benzene metabolite; induces mutations in DNA at G:C base pairs; induces writhing in mice; topoisomerase II inhibitor	78994	G:C site
P1	G23	ctrl Vinblastin	ctrl_Vinblastin								ctrl Vinblastin	Tubulin
P1	G24	empty	no treatment								no treatment	NA
P1	H01	empty	no treatment								no treatment	NA
P1	H02	neg ctr DMSO	neg_ctr_DMSO								neg ctr DMSO	NA
P1	H03	sample	79065	137,96428	N-Bromoacetamide	NBA	Na+ Channel	Modulator		Removes fast inactivation of Na+ currents and transient K+ currents; chemical modifier	79065	NA
P1	H04	sample	79145	402,49195	Cortisone 21-acetate	21-Acetoxy-4-pregnen-17alpha-ol-3,11,20-trione	Hormone		Cortisol	Anti-inflammatory cortisol	79145	Cortisol
P1	H05	sample	79066	320,36977	Benazoline oxalate	4,5-Dihydro-2-(2-naphthalenyl)-1H-imidazole oxalate	Imidazoline	Agonist	I2	I2 Imidazoline receptor agonist	79066	imidazoline
P1	H06	sample	79146	687,71276	Calmidazolium chloride	R 24571 chloride	Intracellular Calcium	Inhibitor	Ca2+ATPase	Potent inhibitor of calmodulin activation of phosphodiesterase; stronglyinhibits calmodulin-dependent Ca2+-ATPase	79146	Ca2+ATPase
P1	H07	sample	79067	343,8977	Betaxolol hydrochloride		Adrenoceptor	Antagonist	beta1	Selective beta1 adrenoceptor antagonist	79067	adrenoceptor
P1	H08	sample	79147	299,35384	9-cyclopentyladenine	9-CP-Ade	Cyclic Nucleotides	Inhibitor	Adenylate cyclase	Cell-permeable, non-competitive adenylyl cyclase inhibitor; targets the P-site domain	79147	Adenylate cyclase
P1	H09	sample	79068	403,54473	Benztropine mesylate		Cholinergic	Antagonist	Muscarinic	Muscarinic acetylcholine receptor antagonist	79068	acetylcholine receptor
P1	H10	sample	79148	476,49271	Cefazolin sodium	Sodium CEZ; SKF-41558	Antibiotic		Cell wall synthesis	Semi-synthetic antibiotic; interferes with cell wall synthesis	79148	Cell wall synthesis
P1	H11	sample	79069	408,58818	Chloroethylclonidine dihydrochloride	CEC dihydrochloride	Adrenoceptor	Antagonist	alpha1B	Irreversible alpha1B-adrenoceptor alkylating agent	79069	adrenoceptor
P1	H12	sample	79149	357,1597	4-Chloromercuribenzoic acid	4-(Hydroxymercuri)benzoic acid	Biochemistry	Inhibitor		Carboxy- and aminopeptidase inhibitor	79149	NA
P1	H13	sample	79070	305,0111	Bromoacetylcholine bromide	2-(2-Bromoacetyloxy)-N,N,N-trimethylethanaminium bromide	Cholinergic	Ligand		Affinity alkylating agent of nicotinic acetylcholine receptors	79070	NA
P1	H14	sample	79150	326,83193	Clozapine	8-Chloro-11-(4-methyl)-1-piperazinyl)-5H-dibenzo[b,e][1,4]diazepine	Dopamine	Antagonist	D4 > D2,D3	Atypical neuroleptic agent which display greater affinity for the D4 dopamine receptors over D2 or D3	79150	dopamine receptor
P1	H15	sample	79071	385,82632	BRL 37344 sodium	(+-)-(R*,R*)-[4-[2-[[2-(3-Chlorophenyl)-2-hydroxyethyl]amino]propyl]phenoxy]-acetic acid sodium	Adrenoceptor	Agonist	beta3	Selective beta3 adrenoceptor agonist	79071	adrenoceptor
P1	H16	sample	79151	317,21776	McN-A-343	(4-Hydroxy-2-butynyl)-1-trimethylammonium-m-chlorocarbanilate chloride	Cholinergic	Agonist	M1	M1 muscarinic acetylcholine receptor agonist.	79151	muscarinic acetylcholine receptor
P1	H17	sample	79072	352,86732	PK 11195	1-(2-Chlorophenyl)-N-methyl-N-(1-methylpropyl)	GABA	Antagonist	Benzodiazepine	Peripheral benzodiazepine receptor antagonist	79072	Benzodiazepine
P1	H18	sample	79152	477,45302	Cefotaxime sodium	Cefotaxim sodium	Antibiotic		Cell wall synthesis	Broad spectrum third generation cephalosporin antibiotic; interferes with cell wall synthesis	79152	Cell wall synthesis
P1	H19	sample	79073	102,09347	L-Cycloserine	(S)-4-Amino-3-isoxazolidone	Sphingolipid	Inhibitor	Ketosphinganine synthetase	Blocks sphingosine biosynthesis by inhibition of ketosphinganine synthetase	79073	Ketosphinganine synthetase
P1	H20	sample	79153	299,35099	Imipenem monohydrate	Primaxin monohydrate, Tienam monohydrate, (5R,6S)-6-[(1R)-1-Hydroxyethyl]-3-[[2-[(iminomethyl)amino]ethyl]thio]-7-oxo-1-azabicyclo[3.2.0]hept-2-ene-2-carboxylic acid monohydrate	Antibiotic			broad spectrum beta-lactam antibiotic	79153	NA
P1	H21	sample	79074	252,18791	CB 1954	5-(1-Aziridinyl)-2,4-dinitrobenzamide	DNA	Intercalator		Prodrug activated by NAD(P)H quinone oxidoreductase-2	79074	DNA_intercalation
P1	H22	sample	79154	110,11352	Pyrocatechol	1,2-Benzenediol; Catechol	Cell Cycle	Inhibitor		Carcinogen; causes DNA strand breakage	79154	DNA-strand break
P1	H23	ctrl Vinblastin	ctrl_Vinblastin								ctrl Vinblastin	Tubulin
P1	H24	empty	no treatment
P1	I01	empty	no treatment
P1	I02	neg ctr DMSO	neg_ctr_DMSO								neg ctr DMSO	NA
P1	I03	sample	78915	129,16007	(+-)-Nipecotic acid	(+-)-3-Piperidine carboxylic acid	GABA	Inhibitor	Uptake	GABA uptake inhibitor	78915	GABA
P1	I04	sample	78995	266,34304	(+-)-Atenolol		Adrenoceptor	Antagonist	beta1	Selective beta1 adrenoceptor antagonist;antihypertensive; antianginal; antiarrhythmic	78995	adrenoceptor
P1	I05	sample	78916	676,83306	Atropine sulfate		Cholinergic	Antagonist	Muscarinic	Muscarinic acetylcholine receptor antagonist	78916	acetylcholine receptor
P1	I06	sample	78996	681,78455	Amiodarone hydrochloride		Adrenoceptor	Agonist	alpha/beta	alpha and beta adrenoceptor agonist; inhibits binding of 1,4-dihydropyridine to L-type Ca2+ channels; coronary vasodilator	78996	adrenoceptor
P1	I07	sample	78917	136,15461	3-aminobenzamide	3-ABA; 3-AB	Apoptosis	Inhibitor	PARS	Poly(ADP-ribose) synthetase (PARS) inhibitor	78917	PARS
P1	I08	sample	78997	267,24621	Adenosine		Adenosine	Agonist		Endogenous neurotransmitter and neuromodulator	78997	neurotransmitter
P1	I09	sample	78918	218,25758	N-Acetyl-5-hydroxytryptamine	N-Acetylserotonin; Normelatonin	Melatonin	Precursor		Immediate precursor of melatonin	78918	melatonin
P1	I10	sample	78998	232,28467	(+-)-p-Aminoglutethimide		Biochemistry	Inhibitor	P450-dependendent hydroxylation	Inhibits Cytochrome P450-dependent hydroxylation reactions that are necessary for aromatization	78998	P450
P1	I11	sample	78919	299,76541	5-(N-Ethyl-N-isopropyl)amiloride	EIPA	Ion Pump	Blocker	Na+/H+ Antiporter	Selective blocker of Na+/H+ antiport	78919	Na+/H+ Antiporter
P1	I12	sample	78999	361,40396	HEMADO	2-(1-Hexynyl)-N6-methyladenosine	Adenosine	Agonist	A3	A3 adenosine receptor agonist	78999	adenosine receptor
P1	I13	sample	78920	249,35557	10058-F4	5-[(4-Ethylphenyl)methylene]-2-thioxo-4-thiazolidinone	Apoptosis	Inhibitor	c-Myc	Inhibits c-Myc-Max interaction and prevents transactivation of c-Myc target gene expression.	78920	c-Myc
P1	I14	sample	79000	322,45417	Aminobenztropine	ABT	Cholinergic	Ligand	Muscarinic	High affinity muscarinic acetylcholine receptor ligand	79000	acetylcholine receptor
P1	I15	sample	78921	341,83536	Amiprilose hydrochloride	1,2-O-Isopropylidene-3-O-[3'-(N,N-dimethylamino)propyl]-alpha-D-glucofuranose hydrochloride	Immune System	Modulator		Immunomodulator; therapeutic agent in inflammatory arthritis	78921	immunemodulator
P1	I16	sample	79001	292,20788	Alaproclate hydrochloride	D,L-Alanine, 2-(4-chlorophenyl)-1,1-dimethylethyl ester hydrochloride	Serotonin	Inhibitor	Reuptake	Potent and selective serotonin reuptake inhibitor	79001	serotonin
P1	I17	sample	78922	645,75379	Aconitine	Acetylbenzoylaconine	Ion Pump	Blocker	Na+/H+ Antiporter	Neurotoxin. Activates tetrodotoxin-sensitive Na+ channels. Aconitine also blocks norepinephrine reuptake	78922	Na+/H+ Antiporter
P1	I18	sample	79002	436,42902	Opipramol dihydrochloride	4-[3-(5H-Dibenz[b,f]azepin-5-yl)propyl]-1-piperazineethanol dihydrochloride	Sigma receptor	Agonist	1, 2	sigma1, sigma2 receptor agonist; an antagonist at D2, 5HT2, and H1 receptors; atypical antidepressant, antipsychotic, and axiolytic.	79002	serotonin receptor
P1	I19	sample	78923	236,11028	Arecoline hydrobromide	1-Methyl-1,2,5,6-tetrahydro-3-pyridinecarboxylic acid methyl ester hydrobromide	Cholinergic	Agonist		Acetylcholine receptor agonist	78923	acetylcholine receptor
P1	I20	sample	79003	365,90406	A-77636 hydrochloride		Dopamine	Agonist	D1	Potent, orally active D1 dopamine receptor agonist	79003	dopamine receptor
P1	I21	sample	78924	246,24908	Aminoguanidine hemisulfate	Hydrazinecarboximidamide hemisulfate	Nitric Oxide	Inhibitor	NOS	Selective nitric oxide synthase inhibitor	78924	NOS
P1	I22	sample	79004	446,0881	8-Bromo-cGMP sodium	8-Bromoguanosine-3',5'-cyclophosphate sodium	Cyclic Nucleotides	Activator		Membrane-permeable analog of cGMP	79004	cGMP
P1	I23	empty	no treatment
P1	I24	empty	no treatment
P1	J01	empty	no treatment
P1	J02	neg ctr DMSO	neg_ctr_DMSO								neg ctr DMSO	NA
P1	J03	sample	79075	435,32131	(+-)-Brompheniramine maleate		Histamine	Antagonist	H1	H1 Histamine receptor antagonist	79075	Histamine receptor
P1	J04	sample	79155	478,77913	Cephalosporin C zinc salt		Antibiotic		Cell wall synthesis	Antibiotic; interferes with cell wall synthesis	79155	Cell wall synthesis
P1	J05	sample	79076	316,33504	BWB70C	N-[3-[3-4(-Fluorophenoxy)phenyl]-1-methyl-2-propenyl]-N-hydroxyurea	Leukotriene	Inhibitor	5-lipoxygenase	Selective inhibitor of 5-lipoxygenase	79076	5-lipoxygenase
P1	J06	sample	79156	393,50874	GR 113808	1-Methyl-1H-indole-3-carboxylic acid, [1-[2-[(methylsulfonyl)amino]ethyl]-4-piperidinyl]methyl ester	Serotonin	Antagonist	5-HT4	5-HT4 serotonin receptor antagonist.	79156	serotonin receptor
P1	J07	sample	79077	156,61618	Benzamidine hydrochloride	Amidinobenzene hydrochloride	Biochemistry	Inhibitor	Peptidase	Peptidase inhibitor	79077	Peptidase
P1	J08	sample	79157	418,42555	Cephalothin sodium		Antibiotic		Cell wall synthesis	Semi-synthetic cephalosporin antibiotic; interferes with cell wall synthesis	79157	Cell wall synthesis
P1	J09	sample	79078	278,35419	Ro 20-1724	4-[(3-Butoxy-4-methoxyphenyl)methyl]-2-imidazolidione	Cyclic Nucleotides	Inhibitor	cAMP phosphodiesterase	Potent and selective cAMP phosphodiesterase inhibitor	79078	cAMP phosphodiesterase
P1	J10	sample	79158	362,30532	Clemizole hydrochloride	1-p-Chlorobenzyl-2-(1-pyrrolidinyl)methylbenzimidazole hydrochloride	Histamine	Antagonist	H1	H1 Histamine receptor antagonist	79158	Histamine receptor
P1	J11	sample	79079	223,63317	6-Fluoronorepinephrine hydrochloride	6-FNE hydrochloride	Adrenoceptor	Agonist	alpha	alpha Adrenoceptor agonist	79079	adrenoceptor
P1	J12	sample	79159	176,21994	(-)-Cotinine	S(-)-1-Methyl-5-(3-pyridyl)-2-pyrrolidone	Cholinergic	Metabolite	Nicotinic	Major metabolite of nicotine in humans	79159	acetylcholine receptor
P1	J13	sample	79080	458,43261	BMY 7378 dihydrochloride	8-[2-[4-(2-Methoxyphenyl)-1-piperazinyl]ethyl-azaspiro[4.5]decane-7,9-dione dihydrochloride	Serotonin	Agonist	5-HT1A	Partial 5-HT1A serotonin receptor agonist; alpha1D adrenoceptor antagonist	79080	serotonin receptor
P1	J14	sample	79160	199,63855	(+-)-p-Chlorophenylalanine	p-CPA	Neurotransmission	Inhibitor	Tryptophan hydroxylase	Depletes brain serotonin by irreversible inhibition of tryptophan hydroxylase.	79160	Tryptophan hydroxylase
P1	J15	sample	79081	346,38644	BRL 54443 maleate	3-(1-Methylpiperidin-4-yl)-1H-indol-5-ol maleate	Serotonin	Agonist	5-HT1E/1F	Potent 5-HT1E/1F serotonin receptor agonist	79081	serotonin receptor
P1	J16	sample	79161	373,88618	N-(2-[4-(4-Chlorophenyl)piperazin-1-yl]ethyl)-3-methoxybenzamide		Dopamine	Agonist	D4	Selective D4 dopamine receptor agonist	79161	dopamine receptor
P1	J17	sample	79082	180,16171	Caffeic Acid	3,4-Dihydroxycinnamic acid	Cell Stress	Inhibitor	Antioxidant	Antioxidant; inhibits the synthesis of leukotrienes that are involved in immunoregulation and inflammation	79082	Antioxidant
P1	J18	sample	79162	342,44182	Cilostamide	OPC 3689	Cyclic Nucleotides	Inhibitor	PDE III	cGMP-inhibited phosphodieserase inhibitor (PDE III)	79162	PDE
P1	J19	sample	79083	361,29291	ML-9		Phosphorylation	Inhibitor	MLCK	Myosin light chain kinase (MLCK) inhibitor	79083	MLCK
P1	J20	sample	79163	349,41153	Cephradine	Cefradin; SQ-11436	Antibiotic		Cell wall synthesis	Semisynthetic cephalosporin antibiotic; interferes with cell wall synthesis	79163	Cell wall synthesis
P1	J21	sample	79084	594,59578	S-(+)-PD 123177 trifluoroacetate salt hydrate	(S)-1-[(4-Amino-3-methylphenyl)methyl]-5-(diphenylacetyl)-4,5,6,7-tetrahydro-1H-Imidazo[4,5-c]pyridine-6-carboxylic acid trifluoroacetate salt hydrate	Neurotransmission	Antagonist	AT2	Selective AT2 angiotensin receptor antagonist	79084	AT2
P1	J22	sample	79164	331,80206	Z-L-Phe chloromethyl ketone	N-Carbobenzyloxy-L-phenylalanyl chloromethyl ketone; ZPCK	Biochemistry	Inhibitor	Chymotrypsin A-gamma	Bovine chymotrypsin A-gamma inhibitor	79164	Chymotrypsin NFKB
P1	J23	empty	no treatment
P1	J24	empty	no treatment
P1	K01	empty	no treatment
P1	K02	empty	no treatment
P1	K03	sample	78925	188,22547	Azelaic acid	Dicarboxylic acid C9; Nonanedioic acid; AZA	DNA Metabolism	Inhibitor		Antiproliferative on melonama cells; inhibits mitochondrial oxidoreductases of the respiratory chain and inhibits DNA synthesis	78925	mitochondrial oxidoreductase
P1	K04	sample	79005	198,11533	Chlormethiazole hydrochloride	4-Methyl-5-(beta-chloroethyl)thiazole hydrochloride	GABA	Agonist	GABA(A)	GABA(A) agonist; glycine receptor modulator	79005	GABA(A)
P1	K05	sample	78926	366,41772	Atropine methyl nitrate	AMN; Methylatropine nitrate	Cholinergic	Antagonist	Muscarinic	Muscarinic acetylcholine receptor antagonist	78926	acetylcholine receptor
P1	K06	sample	79006	239,69777	4-(2-Aminoethyl)benzenesulfonyl fluoride hydrochloride	AEBSF	Biochemistry	Inhibitor	Serine Protease	Irreversible serine protease inhibitor	79006	Serine Protease
P1	K07	sample	78927	319,27059	(+-)-Norepinephrine (+)bitartrate	(+-)-Arterenol (+)bitartrate; (+-)-Noradrenalin (+)bitartrate	Adrenoceptor	Agonist		Adrenergic neurotransmitter	78927	neurotransmitter
P1	K08	sample	79007	133,10469	L-Aspartic acid		Glutamate	Agonist		Endogenous excitatory amino acid neurotransmitter	79007	neurotransmitter
P1	K09	sample	78928	422,35148	Aurintricarboxylic acid	ATA	Apoptosis	Inhibitor	TopoII	DNA topoisomerase II inhibitor	78928	Topo II
P1	K10	sample	79008	116,12056	(+-)-HA-966	(+-)-3-Amino-1-hydroxy-2-pyrrolidone	Glutamate	Antagonist	NMDA-glycine	NMDA glutamate receptor antagonist which appears to act by competing with glycineat the glycine modulation site of the NMDA glutamate receptor	79008	NMDA
P1	K11	sample	78929	256,26342	3-Aminopropionitrile fumarate		Multi-Drug Resistance	Substrate	CYP450	Transformed to cyanide by cytochrome P450 in liver	78929	CYP450
P1	K12	sample	79009	336,32839	8-(p-Sulfophenyl)theophylline		Adenosine	Antagonist	A1 > A2	Adenosine receptor antagonist with selectivity for A1 over A2	79009	adenosine receptor
P1	K13	sample	78930	134,14152	1-Aminobenzotriazole	ABT; 1-Benzotriazolamine	Multi-Drug Resistance	Inhibitor	CYP450, chloroperoxidase	Cytochrome P450 and chloroperoxidase inhibitor	78930	CYP450
P1	K14	sample	79010	260,13258	Arecaidine propargyl ester hydrobromide	APE	Cholinergic	Agonist	M2	Potent muscarinic acetylcholine receptor agonist exhibiting a slight selectivity for M2 receptors	79010	muscarinic acetylcholine receptor
P1	K15	sample	78931	465,80119	Sandoz 58-035	3-[Decyldimethylsilyl]-N-[2-(4-methylphenyl)-1-phenethyl]propanamide	Lipid	Inhibitor	ACAT	Acyl-CoA:cholesterol acyltransferase (ACAT) inhibitor	78931	ACAT
P1	K16	sample	79011	334,37521	Psora-4	5-(4-Phenylbutoxy)psoralen	K+ Channel	Inhibitor	Kv1.3	Potent Kv1.3 potassium channel inhibitor.	79011	K+-channel
P1	K17	sample	78932	197,72867	Acetylthiocholine chloride		Cholinergic	Agonist	Nicotinic	Nicotinic acetylcholine receptor agonist; acetylcholinesterase substrate	78932	acetylcholine receptor
P1	K18	sample	79012	127,14413	gamma-Acetylinic GABA	4-Amino-5-hexynoic acid	GABA	Inhibitor	GABA transaminase	GABA transaminase (GABA-T) inhibitor	79012	GABA transaminase
P1	K19	sample	78933	345,46691	A-315456	N-[3-(cyclohexylidene(1H-imidazol-4-ylmethyl)phenyl]ethanesulfonamide	Adrenoceptor	Antagonist	alpha1D	Selective alpha 1D-adrenoceptor antagonist	78933	adrenoceptor
P1	K20	sample	79013	228,25002	ATPA	(RS)-2-Amino-3-(3-hydroxy-5-tert-butylisoxazol-4-yl)propanoic acid	Glutamate	Agonist	Kainate	Selective kainate glutamate receptor agonist	79013	AMPA
P1	K21	sample	78934	228,27167	Agmatine sulfate	(4-Aminobutyl)guanadine sulfate	Imidazoline	Agonist		Endogenous agonist at imidazoline receptors; may act as a neurotransmitter	78934	neurotransmitter
P1	K22	sample	79014	433,72339	TBBz	4,5,6,7-Tetrabromobenzimidazole	Phosphorylation	Inhibitor	CK2	Cell-permeable casein kinase 2 (CK2) inhibitor.	79014	CaseinKinase
P1	K23	ctrl U0126	ctrl_U0126								ctrl U0126	MEK
P1	K24	neg ctr DMSO	neg_ctr_DMSO								neg ctr DMSO	NA
P1	L01	empty	no treatment
P1	L02	empty	no treatment
P1	L03	sample	79085	356,2168	Benzamil hydrochloride	N-(Benzylamidino)-3,5-diamino-6-chloropyrazinecarboxamide hydrochloride	Ion Pump	Blocker	Na+/H+, Na+/Ca2+ Pump	Selective and potent blocker of Na+/H+ and Na+/Ca2+ channels	79085	Na+/K+ Pump
P1	L04	sample	79165	422.364	CGP-74514A hydrochloride	N2-(cis-2-Aminocyclohexyl)-N6-(3-chlorophenyl)-9-ethyl-9H-purine-2,6-diamine hydrochloride; Compound 13	Phosphorylation	Inhibitor	Cdk1	Cdk1 inhibitor	79165	CDK
P1	L05	sample	79086	307,10242	5-Bromo-2'-deoxyuridine	Br-dU; 5-Bromo-1-(2-deoxy-beta-D-ribofuranosyl)uracil	DNA Metabolism	Inhibitor		Thymidine analog; incorporated into DNA during S-phase of cell cycle	79086	T-analog
P1	L06	sample	79166	236,27569	Carbamazepine	5H-Dibenz[b,f]azepine-5-carboxamide	Anticonvulsant			Analgesic; anticonvulsant	79166	NA
P1	L07	sample	79087	392,47183	Betamethasone	9alpha-Fluoro-16beta-methylprednisolone	Hormone		Glucocorticoid	SAID (steroidal anti-inflammatory drug); glucocorticoid	79087	Glucocorticoid
P1	L08	sample	79167	252,34322	Cimetidine	SKF-92334; Tagamet	Histamine	Antagonist	H2	H2 Histamine receptor antagonist; anti-ulcer agent	79167	Histamine receptor
P1	L09	sample	79088	344,84165	Bestatin hydrochloride	N-[(2S,3R)-3-Amino-2-hydroxy-4-phenylbutyryl]-L-leucine hydrochloride	Biochemistry	Inhibitor	Aminopeptidase	Aminopeptidase inhibitor	79088	Aminopeptidase
P1	L10	sample	79168	301,69124	2-Chloroadenosine	2-CADO	Adenosine	Agonist	A1 > A2	Adenosine receptor agonist with selectivity for A1 over A2	79168	adenosine receptor
P1	L11	sample	79089	481,47809	Bromoacetyl alprenolol menthane		Adrenoceptor	Antagonist	beta	Alkylating beta adrenoceptor antagonist	79089	adrenoceptor
P1	L12	sample	79169	465,80156	CL 316,243	Disodium 5-[(2R)-2-[[(2R)-2-(3-Chlorophenyl)-2-hydroxyethyl]amino]propyl]-1,3-benzodioxole-2,2-dicarboxylate	Adrenoceptor	Agonist	beta3	Beta3 adrenoceptor agonist; anti-obesity agent	79169	adrenoceptor
P1	L13	sample	79090	455,19272	R(+)-6-Bromo-APB hydrobromide	R(+)-6-Bromo-7,8-dihydroxy-3-allyl-1-phenyl-2,3,4,5-tetrahydro-1H-3-benzazepine hydrobromide	Dopamine	Agonist	D1/D5	D1 Dopamine receptor agonist	79090	dopamine receptor
P1	L14	sample	79170	515,87164	Chloroquine diphosphate		DNA	Intercalator	DNA	Antimalarial; anti-amoebic; anti-inflammatory; binds strongly to double-stranded DNA	79170	DNA_intercalation
P1	L15	sample	79091	347,93235	Biperiden hydrochloride	1-(5-Bicyclo[2.2.1]hept-2-enyl)-1-phenyl-3-(1-piperidinyl)propan-1-ol hydrochloride	Cholinergic	Antagonist	muscarinic	Non-selective muscarinic acetylcholine receptor antagonist; antiparkinsonian	79091	acetylcholine receptor
P1	L16	sample	79171	225,20358	Cystamine dihydrochloride	Decarboxycystine dihydrochloride	Glutamate	Inhibitor	Transglutaminase	Transglutaminase inhibitor; substrate analog	79171	Transglutaminase
P1	L17	sample	79092	369,47049	Cilostazol	OPC 13013; OPC 21; Pletaal	Cyclic Nucleotides	Inhibitor	PDE III	Specific type III phosphodiesterase (PDE) inhibitor	79092	PDE
P1	L18	sample	79172	183,1216	Chelidamic acid	4-Hydroxypyridine-2,6-dicarboxylic acid	Glutamate	Inhibitor	L-glutamic decarboxylase	L-glutamic decarboxylase inhibitor	79172	L-glutamic decarboxylase
P1	L19	sample	79093	290,27523	(+)-Catechin Hydrate	(+)-Cyanidol-3	Cell Stress	Inhibitor	Antioxidant	Antioxidant; free radical scavenger	79093	Antioxidant
P1	L20	sample	79173	313,06687	DSP-4 hydrochloride	N-(2-Chloroethyl)-N-ethyl-2-bromobenzylamine hydrochloride	Adrenoceptor	Neurotoxin		Adrenergic neurotoxin which induces acute and relatively selective degeneration of both central and peripheral noradrenergic terminals in the rat and mouse	79173	NA
P1	L21	sample	79094	346,47085	Corticosterone	Kendall's Compound B; 4-Pregnene-11beta,21-diol-3,20-dione; Reichstein's Substance H	Hormone		Glucocorticoid	Glucocorticoid secreted by the adrenal cortex; activates both mineralcorticoid and glucocorticoid receptors	79094	Glucocorticoid
P1	L22	sample	79174	247,25286	CPCCOEt	7-(Hydroxyimino)cyclopropa[b]chromen-1a-carboxylate ethyl ester	Glutamate	Antagonist	mGluR1	Selective non-competitive mGlu1 glutamate receptor antagonist	79174	glutamate receptor
P1	L23	ctrl U0126	ctrl_U0126								ctrl U0126	MEK
P1	L24	neg ctr DMSO	neg_ctr_DMSO								neg ctr DMSO	NA
P1	M01	empty	no treatment
P1	M02	empty	no treatment
P1	M03	sample	78935	196,68151	Tryptamine hydrochloride	3-(2-Aminoethyl)indole hydrochloride	Serotonin	Ligand		Serotonin receptor ligand	78935	Serotonin
P1	M04	sample	79015	115,13298	L-allylglycine	L-2-Amino-4-pentenoic acid	Biochemistry	Inhibitor	Glutamic acid decarboxylase	Glutamic acid decarboxylase inhibitor	79015	Glutamic acid decarboxylase
P1	M05	sample	78936	270,31216	Arcaine sulfate	N,N'-1,4-Butanediylbis(guanidine) sulfate	Glutamate	Antagonist	NMDA-Polyamine	Potent competitive antagonist of the polyamine site on the NMDA glutmate receptor	78936	NMDA
P1	M06	sample	79016	261,66669	Ancitabine hydrochloride	Cyclocytidine hydrochloride; Cyclo-C	DNA Metabolism	Inhibitor		Antineoplastic	79016	DNA Metabolism
P1	M07	sample	78937	212,20976	4-Amino-1,8-naphthalimide		Apoptosis	Inhibitor	PARP	Poly(ADP-ribose) polymerase (PARP) inhibitor	78937	PARP
P1	M08	sample	79017	596,85804	Astaxanthin	3,3'-Dihydroxy-beta,beta-carotene-4,4'-dione	Cell Stress	Inhibitor	Antioxidant	Potent antioxidant	79017	Antioxidant
P1	M09	sample	78938	183,1018	(+-)-2-Amino-4-phosphonobutyric acid	(+-)-AP-4	Glutamate	Antagonist	NMDA	NMDA glutamate receptor antagonist	78938	NMDA
P1	M10	sample	79018	648,20564	Lercanidipine hydrochloride hemihydrate		Calcium Channel	Antagonist	Cav1.2b	L-type (Cav1.2b) vascular calcium channel antagonist	79018	Ca2+-channel
P1	M11	sample	78939	270,24395	Apigenin	4',5,7-Trihydroxyflavone	Cell Cycle	Inhibitor		Arrests cell cycle at G2/M phase	78939	cell cycle
P1	M12	sample	79019	392,43675	1,3-Dipropyl-8-p-sulfophenylxanthine		Adenosine	Antagonist	A1 > A2	Adenosine receptor antagonist with slight selectivity for A1 over A2	79019	adenosine receptor
P1	M13	sample	78940	161,15591	3-Amino-1-propanesulfonic acid sodium		GABA	Agonist	GABA-A	GABA-A receptor agonist	78940	GABA-A
P1	M14	sample	79020	277,28497	Indirubin-3'-oxime		Phosphorylation	Inhibitor	CDK	Cyclin-dependent kinase inhibitor; ATP competitive; antiproliferative	79020	CDK
P1	M15	sample	78941	169,07471	(+-)-2-Amino-3-phosphonopropionic acid	(+-)-AP-3	Glutamate	Antagonist	NMDA	NMDA glutamate receptor antagonist	78941	NMDA
P1	M16	sample	79021	304,78194	SB 200646 hydrochloride	N-(1-Methyl-1H-indol-5-yl)-N'-3-pyridinyl-urea hydrochloride	Serotonin	Antagonist	5-HT2C/2B	5-HT 2C/2B serotonin receptor antagonist.	79021	serotonin receptor
P1	M17	sample	78942	302,41727	4-Androsten-4-ol-3,17-dione	4-OH-A; 4-Hydroxy-4-androstene-3,17-dione	Hormone	Inhibitor	Aromatase	Aromatase inhibitor	78942	Aromatase
P1	M18	sample	79022	399,41257	AB-MECA	N6-(4-Aminobenzyl)-9-[5-(methylcarbonyl)-beta-D-ribofuranosyl]adenine	Adenosine	Agonist	A3	High affinity A3 adenosine receptor agonist	79022	adenosine receptor
P1	M19	sample	78943	377,49054	GR 46611	3-[3-(2-Dimethylaminoethyl)-1H-indol-5-yl]-N-(4-methoxybenzyl)acrylamide	Serotonin	Agonist	5-HT1D	5-HT1D serotonin receptor agonist.	78943	serotonin receptor
P1	M20	sample	79023	785,05972	ARL 67156 trisodium salt	FPL 67156	P2 Receptor	Inhibitor	ecto-ATPase	ecto-ATPase inhibitor; prevents metabolism of P2 receptor agonists	79023	ecto-ATPase
P1	M21	sample	78944	208,09182	4-Aminobenzamidine dihydrochloride		Biochemistry	Inhibitor	Trypsin	Trypsin inhibitor; competitive kallikrein inhibitor	78944	Trypsin
P1	M22	sample	79024	317,18481	Bromoenol lactone	BEL; E-6-(Bromoethylene)tetrahydro-3-(1-naphthyl)-2H-pyran-2-one	Lipid	Inhibitor	PLA2	Calcium-independent phospholipase A2 inhibitor; magnesium-dependent phosphatidate phosphohydrolase inhibitor	79024	PLA2
P1	M23	ctrl U0126	ctrl_U0126								ctrl U0126	MEK
P1	M24	neg ctr DMSO	neg_ctr_DMSO								neg ctr DMSO	NA
P1	N01	empty	no treatment
P1	N02	empty	no treatment
P1	N03	sample	79095	222,30826	L-Buthionine-sulfoximine		Multi-Drug Resistance	Inhibitor		Glutathione synthesis inhibitor	79095	Glutathione synthesis inhibitor
P1	N04	sample	79175	416,94933	Cyproterone acetate	6-Chloro-1beta,2beta-dihydro-17-hydroxy-3'H-cyclopropa(1,2)-pregna-1,4,6-triene-3,20-dione acetate	Hormone	Antagonist	Androgen	Androgen antagonist; synthetic steroid	79175	Androgen
P1	N05	sample	79096	403,01235	Bepridil hydrochloride		Ca2+ Channel	Blocker		Non-selective Ca2+ channel blocker which stimulates the binding of 1,4-dihydropyridine-based drugs to Ca2+ channels; anti-anginal	79096	Ca2+-channel
P1	N06	sample	79176	217,2888	Captopril	(S)-1-(3-Mercapto-2-methyl-1-oxo-propyl)-L-proline	Neurotransmission	Inhibitor	ACE	Angiotensin-converting enzyme (ACE) inhibitor; antihypertensive	79176	ACE
P1	N07	sample	79097	421,97449	Buspirone hydrochloride		Serotonin	Agonist	5-HT1A	5-HT1A Serotonin receptor agonist; non-benzodiazepine anxiolytic	79097	serotonin receptor
P1	N08	sample	79177	311,85804	Cyclobenzaprine hydrochloride	5-(3-Dimethylaminopropylidene)dibenzo[a,e]cycloheptatriene hydrochloride	Serotonin	Antagonist	5-HT2	5-HT2 serotonin receptor antagonist	79177	serotonin receptor
P1	N09	sample	79098	425,91911	Alfuzosin hydrochloride	Uroxatral hydrochloride, N-(3-((4-Amino-6,7-dimethoxy-2-quinazolinyl)methylamino)propyl)tetrahydro-2-furancarboxamide hydrochloride	Adrenoceptor	Blocker		alpha-adrenergic blocker used to treat benign prostatic hyperplasia (BPH)	79098	NA
P1	N10	sample	79178	196,67874	Bethanechol chloride	Carbamyl-beta-methylcholine chloride	Cholinergic	Agonist	Muscarinic	Muscarinic acetylcholine receptor agonist; resistant to acetylcholinesterase and non-specific cholinesterases	79178	acetylcholine receptor
P1	N11	sample	79099	397,92443	Benoxathian hydrochloride	2-[[[2-(2,6-Dimethoxyphenoxy)ethyl]-amino]-methyl]-1,4-benzoxanthian hydrochloride	Adrenoceptor	Antagonist	alpha1	Selective alpha1 adrenoceptor antagonist	79099	adrenoceptor
P1	N12	sample	79179	256,69363	7-Chloro-4-hydroxy-2-phenyl-1,8-naphthyridine		Adenosine	Antagonist	A1	A1 adenosine receptor antagonist	79179	adenosine receptor
P1	N13	sample	79100	335,94277	BTCP hydrochloride		Dopamine	Blocker	Reuptake	Selective blocker of dopamine reuptake	79100	dopamine
P1	N14	sample	79180	242,70455	Clofibrate		Lipid	Modulator	Lipoprotein lipase	Antihyperlipoproteinemic; increases lipoprotein lipase activity, thus enhancing the rate of intravascular catabolism of ULDL to IDL and LDL	79180	Lipoprotein lipase
P1	N15	sample	79101	304,21903	Chlorambucil	4-[Bis(2-chloroethyl)amino]benzenebutyric acid	DNA	Intercalator		DNA crosslinker; induces apoptosis	79101	Intercalator
P1	N16	sample	79181	351,32253	Clomipramine hydrochloride	Anafranil hydrochloride; Chloripramine	Serotonin	Inhibitor	Reuptake	Serotonin reuptake inhibitor; antidepressant	79181	serotonin
P1	N17	sample	79102	194,1945	Caffeine	1,3,7-Trimethylxanthine	Adenosine	Inhibitor	Phosphodiesterase	Phosphodiesterase inhibitor; central stimulant	79102	Phosphodiesterase
P1	N18	sample	79182	335,36572	N6-Cyclopentyladenosine	CPA	Adenosine	Agonist	A1	Selective A1 adenosine receptor agonist	79182	adenosine receptor
P1	N19	sample	79103	276,74371	Chlorpropamide		Hormone	Releaser	Insulin	Stimulates insulin release	79103	Insulin
P1	N20	sample	79183	262,2239	Cinoxacin	1-Ethyl-1,4-dihydro-4-oxo[1,3]dioxolo[4,5-g]cinnoline-3-carboxylic acid	Antibiotic	Inhibitor		Quinolone antibacterial; enzyme inhibitor	79183	NA
P1	N21	sample	79104	371,26354	Carboplatin	cis-Diammine(1,1-cyclobutanedicarboxylato) platinum	DNA	Intercalator		Antineoplastic	79104	Intercalator
P1	N22	sample	79184	399,44765	Colchicine		Cytoskeleton and ECM	Inhibitor	Tubulin	Prevents tubulin polymerization	79184	Tubulin
P1	N23	ctrl U0126	ctrl_U0126								ctrl U0126	MEK
P1	N24	neg ctr DMSO	neg_ctr_DMSO								neg ctr DMSO	NA
P1	O01	empty	no treatment								no treatment	NA
P1	O02	empty	no treatment								no treatment	NA
P1	O03	sample	78945	179,15207	5-Fluoroindole-2-carboxylic acid		Glutamate	Antagonist	NMDA-Glycine	Competitive inhibitor of potentiation by glycine at the NMDA glutamate receptor	78945	NMDA
P1	O04	sample	79025	202,6857	ABT-418 hydrochloride	3-Methyl-5-[(2S)-1-methyl-2-pyrrolidinyl]isoxazole hydrochloride	Cholinergic	Agonist	nicotinic	Neuronal nicotinic acetylcholine receptor agonist with cognition enhancing and anxiolytic activities	79025	acetylcholine receptor
P1	O05	sample	78946	137,56686	1-Aminocyclopropanecarboxylic acid hydrochloride	ACPC	Glutamate	Agonist	NMDA-Glycine	NMDA glutamate receptor agonist acting at the glycine site	78946	NMDA
P1	O06	sample	79026	285,81703	Alprenolol hydrochloride		Adrenoceptor	Antagonist	beta	beta Adrenoceptor antagonist	79026	adrenoceptor
P1	O07	sample	78947	608,69475	Reserpine	Methyl reserpate; 3,4,5-Trimethoxybenzoic acid ester	Serotonin	Inhibitor	Uptake	Inhibits vesicular catecholine and serotonin uptake.	78947	Serotonin
P1	O08	sample	79027	272,69303	N-(4-Amino-2-chlorophenyl)phthalimide		Anticonvulsant			Potent anticonvulsant	79027	NA
P1	O09	sample	78948	361,52915	N-arachidonylglycine	NAGly	Cannabinoid	Inhibitor	FAAH	Arachidonyl amino acid which inhibits pain; inhibits the hydrolytic activity of fatty acid amide hydrolase (FAAH) on anandamide	78948	FAAH
P1	O10	sample	79028	429,92885	Amsacrine hydrochloride	m-AMSA hydrochloride	DNA Repair	Inhibitor	TopoII	DNA topoisomerase II inhibitor	79028	Topo II
P1	O11	sample	78949	397,99289	(+)-Butaclamol hydrochloride		Dopamine	Antagonist		Dopamine receptor antagonist	78949	dopamine receptor
P1	O12	sample	79029	641,20453	2-Methylthioadenosine triphosphate tetrasodium	2-Methylthio ATP tetrasodium	P2 Receptor	Agonist	P2Y	P2Y receptor agonist	79029	P2 receptor
P1	O13	sample	78950	303,79151	Apomorphine hydrochloride hemihydrate	10,11-Dihydroxyaporphine hydrochloride hemihydrate	Dopamine	Agonist		Non-selective dopamine receptor agonist	78950	dopamine receptor
P1	O14	sample	79030	266,34304	S(-)-Atenolol		Adrenoceptor	Antagonist	beta1	beta1 adrenoceptor antagonist	79030	adrenoceptor
P1	O15	sample	78951	174,20408	L-Arginine		Nitric Oxide	Precursor		Nitric oxide precursor	78951	NO
P1	O16	sample	79031	305,28656	AS-252424	5-[[5-(4-Fluoro-2-hydroxyphenyl)-2-furanyl]methylene]-2,4-thiazolidinedione	Phosphorylation	Inhibitor	PI3Kgamma	A potent and selective phosphoinositide 3-kinase PI3Kgamma inhibitor.	79031	PI3K
P1	O17	sample	78952	281,01322	2-(2-Aminoethyl)isothiourea dihydrobromide	AET; S-(2-Aminoethyl)isothiouronium dihydrobromide	Nitric Oxide	Inhibitor	NOS	Inhibits constitutive and inducible nitric oxide synthase (NOS)	78952	NOS
P1	O18	sample	79032	214,18492	Alloxazine	Isoalloxazine	Adenosine	Antagonist	A2b	Selective A2b adenosine receptor antagonist	79032	adenosine receptor
P1	O19	sample	78953	265,71729	2-Hydroxysaclofen	(+-)-3-Amino-2-(4-chlorophenyl)-2-hydroxy-propylsulfonic acid	GABA	Antagonist	GABA-B	GABA-B receptor antagonist	78953	GABA-B
P1	O20	sample	79033	408,92643	Beclomethasone	9alpha-Chloro-16beta-methyl-1,4-pregnadiene-11beta,17alpha,21-triol-3,20-dione	Hormone		Glucocorticoid	Anti-inflammatory glucocorticoid	79033	Glucocorticoid
P1	O21	sample	78954	139,09185	3-Aminopropylphosphonic acid		GABA	Agonist	GABA-B	GABA-B receptor agonist	78954	GABA-B
P1	O22	sample	79034	121,13994	Benzamide	Benzoylamide	Apoptosis	Inhibitor	PARS	Inhibitor of Poly(ADP-ribose) synthetase which is activated by nitric oxide; neuroprotective agent	79034	PARS
P1	O23	empty	no treatment								no treatment	NA
P1	O24	empty	no treatment								no treatment	NA
P1	P01	empty	no treatment								no treatment	NA
P1	P02	empty	no treatment								no treatment	NA
P1	P03	sample	79105	222,30826	DL-Buthionine-[S,R]-sulfoximine		Multi-Drug Resistance	Inhibitor		Glutathione synthesis inhibitor	79105	Glutathione synthesis inhibitor
P1	P04	sample	79185	250,12661	DL-p-Chlorophenylalanine methyl ester hydrochloride		Neurotransmission	Inhibitor	Tryptophan hydroxylase	Tryptophan hydroxylase inhibitor	79185	Tryptophan hydroxylase
P1	P05	sample	79106	435,32131	(+)-Brompheniramine maleate	Dexbrompheniramine maleate	Histamine	Antagonist	H1	H1 Histamine receptor antagonist	79106	Histamine receptor
P1	P06	sample	79186	339,87144	CNS-1102	N-(3-Ethylphenyl)-N-methyl-N√™-1-naphthalenylguanidine monohydrochloride; Cerestat; Aptiganel hydrochloride	Glutamate	Antagonist	NMDA	Noncompetitive NMDA glutamate receptor antagonist.	79186	NMDA
P1	P07	sample	79107	293,70912	Benserazide hydrochloride	DL-Serine, 2-[(2,3,4-trihydroxyphenyl)methyl]hydrazide hydrochloride	Biochemistry	Inhibitor	Decarboxylase	Peripheral decarboxylase inhibitor	79107	Decarboxylase
P1	P08	sample	79187	525,60143	Carbetapentane citrate	1-Phenyl-cyclopentanecarboxylic acid 2-[2-(Diethylamino)ethoxy]ethyl ester citrate	Opioid	Ligand	sigma1	Opioid receptor ligand with high affinity toward sigma1 sites; antitussive	79187	sigma1
P1	P09	sample	79108	244,27099	BRL 50481	5-Nitro-2,N,N-trimethylbenzenesulfonamide	Phosphodiesterase	Inhibitor	PDE7	Phosphodiesterase 7 (PDE7) inhibitor	79108	PDE
P1	P10	sample	79188	368,52646	Cinnarizine	1-trans-Cinnamyl-4-diphenylmethylpiperazine	Ca2+ Channel	Blocker		Ca2+ channel blocker; central and peripheral vasodilator	79188	Ca2+-channel
P1	P11	sample	79109	340,29611	Phenoxybenzamine hydrochloride		Adrenoceptor	Blocker	alpha	Selective alpha adrenoceptor blocking agent; calmodulin antagonist	79109	adrenoceptor
P1	P12	sample	79189	344,84719	Clotrimazole	1-(o-Chlorotrityl)imidazole	K+ Channel	Inhibitor	Ca2+-activated K+ channel	Specific inhibitor of Ca2+-activated K+ channels	79189	Ca2+ activated K+ channel
P1	P13	sample	79110	329,36145	DAPH	4,5-Dianilinophthalimide; CGP 52411	Phosphorylation	Inhibitor	EGFR	Protein tyrosine kinase inhibitor, specific for EGFR; Also inhibits amyloid beta fibril formation.	79110	EGFR
P1	P14	sample	79190	279,68203	Cytosine-1-beta-D-arabinofuranoside hydrochloride	Arabinocytidine hydrochloride; Arabinosylcytosine hydrochloride; Ara-C hydrochloride	DNA Metabolism	Inhibitor		Selective inhibitor of DNA synthesis	79190	DNA Metabolism
P1	P15	sample	79111	201,22697	Supercinnamaldehyde	1,3-Dihydro-1-methyl-3-(2-oxopropylidene)-2H-indole-2-one	Ion Channels	Activator	TRPA1	Transient receptor potential ankyrin 1 (TRPA1) receptor activator; covalently modifies cysteines to acitvate channel.	79111	TRPA1
P1	P16	sample	79191	523,63474	Calcimycin	A23187; Calcium ionophore A23187	Intracellular Calcium		Ca2+	Ca2+ ionophore used to potentiate responses to NMDA, but not quisqualate glutamate receptors	79191	Ca2+
P1	P17	sample	79112	261,0896	Cyclophosphamide monohydrate	2-[Bis(2-chloroethyl)amino]tetrahydro-2H-1,3,2-oxazaphosphorine 2-oxide	DNA	Intercalator		Cancer chemotherapeutic; cross-links DNA	79112	Intercalator
P1	P18	sample	79192	214,22008	Cantharidic Acid		Phosphorylation	Inhibitor	PP1 / PP2A	Protein phosphatase 1 (PP1) and 2A (PP2A) inhibitor	79192	PP2A
P1	P19	sample	79113	343,81321	1-(4-Chlorobenzyl)-5-methoxy-2-methylindole-3-acetic acid		Multi-Drug Resistance	Inhibitor	MRP1	NSAID; putative inhibitor of multidrug resistance-associated protein 1 (MRP1)	79113	MRP1
P1	P20	sample	79193	260,33608	Carisoprodol		Neurotransmission		Skeletal muscle	Skeletal muscle relaxant	79193	Skeletal muscle
P1	P21	sample	79114	360,45431	Cortisone	Kendall's Compound E; 4-Pregnene-17alpha,21-diol-3,11,20-trione; Reichstein's Substance Fa	Hormone		Corticosteroid	Anti-inflammatory; corticosterone analog	79114	Corticosteroid
P1	P22	sample	79194	274,25393	L-Canavanine sulfate	L-alpha-Amino-gamma-(guanidinooxy)butyric acid sulfate	Nitric Oxide	Inhibitor	iNOS	Selective inhibitor of inducible nitric oxide synthase (iNOS)	79194	iNOS
P1	P23	empty	no treatment								no treatment	NA
P1	P24	empty	no treatment								no treatment	NA
P2	A01	empty	no treatment								no treatment	NA
P2	A02	empty	no treatment								no treatment	NA
P2	A03	sample	79195	389,88232	Cyclothiazide	6-Chloro-3,4-dihydro-3-(2-norbornen-5-yl)-2H-1,2-4-benzothiadiazine-7-sulfonamide 1,1-dioxide	Glutamate	Agonist	AMPA	Blocks the rapid desensitization of AMPA glutamate receptors	79195	AMPA
P2	A04	sample	79275	360,35061	PD 169316	4-(4-Fluorophenyl)-2-(4-nitrophenyl)-5-(4-pyridyl)-1H-imidazole	Phosphorylation	Inhibitor	p38 MAP kinase	Potent, cell permeable and selective p38 MAP kinase inhibitor; nM potency	79275	p38/MPKKK
P2	A05	sample	79196	252,20889	(+-)-CPP	(+-)-3-(2-Carboxypiperazin-4-yl)propyl-1-phosphonic acid	Glutamate	Antagonist	NMDA	Potent and selective NMDA glutamate receptor antagonist; anticonvulsant	79196	NMDA
P2	A06	sample	79276	339,48478	Disopyramide	alpha-Diisopropylaminoethyl-alpha-phenylpyridine-2-acetamide	Na+ Channel	Blocker		Sodium channel blocker; class IA antiarrhythmic	79276	Na+-channel
P2	A07	sample	79197	535,99185	CGS-21680 hydrochloride	2-p-(2-Carboxyethyl)phenethylamino-5'-N-ethylcarboxamidoadenosine hydrochloride	Adenosine	Agonist	A2a	A2a adenosine receptor agonist.	79197	adenosine receptor
P2	A08	sample	79277	168,15341	Dephostatin	2-(N-methyl-N-nitroso)hydroquinone	Phosphorylation	Inhibitor	CD45 Tyrosine Kinase	CD45 protein tyrosine kinase inhibitor	79277	CD45 Tyrosine Kinase
P2	A09	sample	79198	285,69461	CGS-15943	9-Chloro-2-(2-furyl)[1,2,4]triazolo[1,5-c]quinazolin-5-amine	Adenosine	Antagonist	A1	Highly potent, non-selective A1 adenosine receptor antagonist	79198	adenosine receptor
P2	A10	sample	79278	230,67419	Diazoxide		K+ Channel	Activator	ATP-sensitive	Activator of ATP-dependent K+ channels in both vascular smooth muscle and pancreatic beta-cells; antihypertensive	79278	K+ channel
P2	A11	sample	79199	544,73936	Chloro-IB-MECA	2-Chloro-N6-(3-iodobenzyl)-adenosine-5'-N-methyluronamide	Adenosine	Agonist	A3	A3 adenosine receptor agonist	79199	adenosine receptor
P2	A12	sample	79279	480,90615	Doxycycline hydrochloride		Antibiotic		Protein synthesis	6-deoxytetracycline antibiotic; interferes with protein synthesis	79279	Protein synthesis
P2	A13	sample	79200	448,54796	Debrisoquin sulfate	3,4-Dihydro-2(1H)-isoquinolinecarboximidamide sulfate; Ro 5-33071	Neurotransmission	Antihypertensive		Antihypertensive; metabolized to tetrahydroisoquinoline (TIQ) which may play a role in the induction of Parkinson's Disease	79200	NA
P2	A14	sample	79280	374,28075	R(-)-N-Allylnorapomorphine hydrobromide		Dopamine	Agonist		Dopamine receptor agonist	79280	dopamine receptor
P2	A15	sample	79201	450,98849	Diltiazem hydrochloride		Ca2+ Channel	Antagonist	L-type	Ca2+ channel antagonist selective for slow, or L-type, channels; stimulates 1,4-dihydropyridine binding to Ca2+ channels; coronary vasodilator	79201	Ca2+-channel
P2	A16	sample	79281	451,35127	4-DAMP methiodide	4-Diphenylacetoxy-N-methylpiperidine methiodide	Cholinergic	Antagonist	M3	M3 muscarinic acetylcholine receptor antagonist.	79281	muscarinic acetylcholine receptor
P2	A17	sample	79202	183,16523	(S)-3,5-Dihydroxyphenylglycine	S-DHPG	Glutamate	Agonist	mGluR1	Group I metabotropic glutamate receptor (mGluR1) agonist	79202	glutamate receptor
P2	A18	sample	79282	403,48238	N,N-Dipropyl-5-carboxamidotryptamine maleate		Serotonin	Agonist	5-HT1A	Selective 5-HT1A serotonin receptor agonist	79282	serotonin receptor
P2	A19	sample	79203	274,25692	Phenytoin sodium	5,5-Diphenylhydantoin sodium	Anticonvulsant			Anticonvulsant; anti-epileptic	79203	NA
P2	A20	sample	79283	362,35409	Anisotropine methyl bromide	8-Methyl-3-(2-propylpentanoyloxy)tropinium bromide	Muscarinic	Antagonist		is a muscarinic antagonist and antispasmodic	79283	NA
P2	A21	sample	79204	178,14577	Daphnetin	7,8-Dihydroxycoumarin	Phosphorylation	Inhibitor	PK	Protein kinase (PK) inhibitor	79204	PK
P2	A22	sample	79284	248,30564	Enoximone	1,3-Dihydro-4-methyl-5-[4-methylthiobenzoyl]-2H-imidazol-2-one	Cyclic Nucleotides	Inhibitor	PDE III	Selective phosphodiesterase III (PDE III) inhibitor	79284	PDE
P2	A23	empty	no treatment								no treatment	NA
P2	A24	empty	no treatment								no treatment	NA
P2	B01	empty	no treatment								no treatment	NA
P2	B02	empty	no treatment								no treatment	NA
P2	B03	sample	79355	359,7282	SB 415286	3-[(3-Chloro-4-hydroxyphenyl)amino]-4-(2-nitrophenyl)-1H-pyrrol-2,5-dione	Phosphorylation	Inhibitor	GSK-3	Competitive glycogen synthase kinase-3 (GSK-3) inhibitor.	79355	GSK-3
P2	B04	sample	79435	163,6051	Isoguvacine hydrochloride	1,2,3,6-Tetrahydro-4-pyridinecarboxylic acid hydrochloride	GABA	Agonist	GABA-A, GABA-C	GABA-A receptor agonist	79435	GABA-A, GABA-C
P2	B05	sample	79356	311,34611	Staurosporine aglycone	K-252c	Phosphorylation	Inhibitor	PKC	K-252c is a PKC inhibitor active at submicromolar concentrations.	79356	PKC
P2	B06	sample	79436	426,49504	Paliperidone	3-[2-[4-(6-Fluoro-1,2-benzisoxazol-3-yl)-1-piperidinyl]ethyl]-6,7,8,9-tetrahydro-9-hydroxy-2-methyl-4H-pyrido[1,2-a]pyrimidin-4-one	Neurotransmission	Antipsychotic		Atypical antipsychotic; active metabolite of risperidone.	79436	NA
P2	B07	sample	79357	275,35352	(-)-Physostigmine	Eserine	Cholinergic	Inhibitor	Cholinesterase	Cholinesterase inhibitor	79357	Cholinesterase
P2	B08	sample	79437	454,52488	MHPG piperazine	MOPEG piperazine	Adrenoceptor	Metabolite		Norepinephrine metabolite	79437	NA
P2	B09	sample	79358	377,31437	S-(-)-Eticlopride hydrochloride	FLB 131	Dopamine	Antagonist	D2	Potent and selective D2 dopamine receptor antagonist	79358	dopamine receptor
P2	B10	sample	79438	149,10409	DL-threo-beta-hydroxyaspartic acid	threo-2-Amino-3-hydroxysuccinic acid	Glutamate	Inhibitor	Transport	Glutamate transport inhibitor	79438	Glutamate
P2	B11	sample	79359	350,46749	UCL 2077	(3-Triphenylmethylaminomethyl)pyridine	Ion Channels	Blocker	sAHP	Slow afterhyperpolarization (sAHP) channel blocker.	79359	sAHP
P2	B12	sample	79439	330,47145	17alpha-hydroxyprogesterone	17alpha-Hydroxy-4-pregnene-3,20-dione	Hormone	Metabolite	Progesterone	Metabolite of progesterone	79439	Progesterone
P2	B13	sample	79360	360,84097	Fenofibrate	2-[4-(4-Chlorobenzoyl)phenoxy]-2-methylpropanoic acid 1-methyl-ethyl ester	Transcription	Agonist	PPAR-alpha	PPAR-alpha receptor agonist; lipid regulating drug	79360	PPAR
P2	B14	sample	79440	191,6185	L-Histidine hydrochloride	S(+)-alpha-Amino-1H-imidazole-4-propanoic acid hydrochloride	Histamine	Precursor		Histamine precursor	79440	NA
P2	B15	sample	79361	410,51208	Forskolin		Cyclic Nucleotides	Activator	Adenylate cyclase	Activates adenylate cyclase; antihypertensive and vasodilator; isolated from Coleus forskohlii	79361	Adenylate cyclase
P2	B16	sample	79441	289,37776	L-Hyoscyamine	[3(S)-endo]-alpha-(Hydroxymethyl)benzeneacetic acid 8-methyl-8-azabicyclo[3.2.1]oct-3-yl ester	Cholinergic	Antagonist		Competitive antagonist at post-ganglionic synapses and on smooth muscle	79441	NA
P2	B17	sample	79362	501,67193	Fexofenadine hydrochloride	Terfenidine carboxylate, MDL 16455	Histamine	Antagonist	H1	H1 Histamine receptor antagonist	79362	Histamine receptor
P2	B18	sample	79442	152,15401	4-Hydroxybenzhydrazide	4-Hydroxybenzoylhydrazine	Biochemistry	Inhibitor		Phenylalanine ammonia-lyase inhibitor; used to measure reducing sugar levels	79442	NA
P2	B19	sample	79363	268,36175	N-(3,3-Diphenylpropyl)glycinamide	N20C	Glutamate	Blocker	NMDA	NMDA glutamate receptor open channel blocker.	79363	NMDA
P2	B20	sample	79443	328,29572	R-(+)-7-Hydroxy-DPAT hydrobromide	R(+)-7-Hydroxy-dipropylaminotetralin hydrobromide	Dopamine	Agonist	D3	Selective D3 dopamine receptor agonist; active enantiomer of (+-)-7-hydroxy-DPAT	79443	dopamine receptor
P2	B21	sample	79364	176,17639	L-Canavanine	L-alpha-Amino-gamma-(guanidinooxy)-n-butyric acid	Cell Stress	Inhibitor	iNOS	Naturally occurring L-amino acid. Selective inhibitor of inducible nitric oxide synthase (iNOS).	79364	iNOS
P2	B22	sample	79444	184,96468	Iodoacetamide		Biochemistry	Inhibitor		Alkylating reagent for cysteine and histidine residues in proteins; irreversible protein inhibitor	79444	alkylating
P2	B23	empty	no treatment								no treatment	NA
P2	B24	empty	no treatment								no treatment	NA
P2	C01	empty	no treatment
P2	C02	ctrl Paclitaxel	ctrl_Paclitaxel								ctrl Paclitaxel	Tubulin
P2	C03	sample	79205	349,39281	N6-Cyclohexyladenosine	CHA	Adenosine	Agonist	A1	Selective A1 adenosine receptor agonist	79205	adenosine receptor
P2	C04	sample	79285	437,48009	Disopyramide phosphate		K+ Channel	Modulator		K+ channel modulator; anti-arrhythmic; cardiac depressant	79285	K+-channel
P2	C05	sample	79206	450,42112	CGS-12066A maleate	7-Trifluoromethyl-4(4-methyl-1-piperazinyl)-pyrrolo[1,2-a]quinoxaline maleate	Serotonin	Agonist	5-HT1B	5-HT1B Serotonin receptor agonist	79206	serotonin receptor
P2	C06	sample	79286	254,24455	Daidzein	7-Hydroxy-3-(4-hydroxyphenyl)-4H-1-benzopyran-4-one	Cell Cycle	Inhibitor	Aldehyde dehydrogenase	Isoflavonoid cytostatic agent that arrests the cell cycle at G1; inhibitor of mitochondrial aldehyde dehydrogenase	79286	Alcohol Dehydrogenase
P2	C07	sample	79207	320,26491	Y-27632 dihydrochloride	(R)-(+)-trans-4-(1-Aminoethyl)-N-(4-Pyridyl)cyclohexanecarboxamide dihydrochloride	Phosphorylation	Inhibitor	ROCK	Highly potent, cell-permeable, and selective Rho-associated coiled-coil forming protein serine/threonine kinase (ROCK) inhibitor. Also inhibits ROCK-II with equal potency. The inhibition is competitive with respect to ATP.	79207	ROCK
P2	C08	sample	79287	270,28758	Imperatorin	9-[(3-Methyl-2-buten-1-yl)oxy]-7h-furo[3,2-g][1]benzopyran-7-one	Phosphorylation	Modulator	p38 / ERK	A modulator of p38, ERK pathway. Imperatorin increases BMP-2 expression (mRNA) and increases bone density/volume and mineralization in vivo.	79287	p38/MPKKK
P2	C09	sample	79208	198,60457	2-Chloro-2-deoxy-D-glucose	2-Chloro-DG	Biochemistry	Analog	Glucose	Analog of 2-fluoro-2-deoxyglucose	79208	Glucose
P2	C10	sample	79288	168,15056	3,4-Dihydroxyphenylacetic acid	DOPAC	Dopamine	Metabolite		Product of dopamine degradation by MAO and aldehyde dehydrogenase	79288	NA
P2	C11	sample	79209	381,85983	WB-4101 hydrochloride	2-(2,6-Dimethoxyphenoxyethyl)aminomethyl-1,4-benzodioxane hydrochloride	Adrenoceptor	Antagonist	alpha1A	alpha1A Adrenoceptor antagonist	79209	adrenoceptor
P2	C12	sample	79289	260,13258	6,7-ADTN hydrobromide	(+-)-2-Amino-6,7-dihydroxy-1,2,3,4-tetrahydro-naphthalene hydrobromide	Dopamine	Agonist		Dopamine receptor agonist	79289	dopamine receptor
P2	C13	sample	79210	224,21814	2',3'-didehydro-3'-deoxythymidine	2',3'-Anhydrothymidine; d4T	Immune System	Inhibitor	Reverse Transcriptase	Nucleoside analog; inhibits HIV replication in vitro	79210	Reverse Transcriptase
P2	C14	sample	79290	334,42454	Mephetyl tetrazole	1-[2-(4-Methoxyphenyl)ethyl]-5-(1-p-tolylcyclopropyl)-1H-tetrazole	K+ Channel	Blocker	Kv1.5	Potent and selective Kv1.5 potassium channel blocker.	79290	K+-channel
P2	C15	sample	79211	352,31802	Dextromethorphan hydrobromide monohydrate	d-3-Methoxy-N-methylmorphinan hydrobromide	Glutamate	Antagonist	NMDA	Allosteric antagonist at NMDA-controlled ion channels	79211	NMDA
P2	C16	sample	79291	250,30286	1,3-Dipropyl-7-methylxanthine		Adenosine	Antagonist	A2	Caffeine analog with some selectivity for A2 adenosine receptors	79291	adenosine receptor
P2	C17	sample	79212	527,5861	Dequalinium chloride hydrate	1,1'-Decamethylenebis(4-aminoquinaldinium) dichloride	K+ Channel	Blocker		Selective blocker of apamin-sensitive K+ channels	79212	K+-channel
P2	C18	sample	79292	197,12889	D(-)-2-Amino-5-phosphonopentanoic acid	D(-)-AP-5, D(-)-APV, D-2-Amino-5-phosphonovaleric acid	Glutamate	Antagonist	NMDA-glycine	Potent and selective antagonist for NMDA receptors	79292	NMDA
P2	C19	sample	79213	315,84629	Doxepin hydrochloride		Adrenoceptor	Inhibitor	Uptake	Antidepressant; antipruritic	79213	Adrenoceptor
P2	C20	sample	79293	126,11862	2,4-Diamino-6-pyrimidinone	DAHP; 2,4-Diamino-6-hydroxypyrimidine	Phosphorylation	Inhibitor	GTP cyclohydrolase I	Inhibitor of GTP cyclohydrolase I, the rate-limiting enzyme in tetrahydrobiopterin (BH4) biosynthesis; blocks the induction of nitric oxide synthesis	79293	GTP cyclohydrolase I
P2	C21	sample	79214	246,31176	DM 235		Nootropic			Potent nootropic agent	79214	NA
P2	C22	sample	79294	588,57059	Etoposide	Lastet	Apoptosis	Inhibitor	Topo II	Topoisomerase II inhibitor; induces apoptosis; cell cycle inhibitor	79294	Topo II
P2	C23	neg ctr DMSO	neg_ctr_DMSO								neg ctr DMSO	NA
P2	C24	empty	no treatment
P2	D01	empty	no treatment
P2	D02	ctrl Paclitaxel	ctrl_Paclitaxel								ctrl Paclitaxel	Tubulin
P2	D03	sample	79365	185,08658	S-Ethylisothiourea hydrobromide	2-Ethyl-2-thiopseudourea hydrobromide	Nitric Oxide	Inhibitor	NOS	Inhibitor of iNOS, eNOS, and nNOS	79365	NOS
P2	D04	sample	79445	163,6051	Guvacine hydrochloride		GABA	Inhibitor	Uptake	GABA uptake inhibitor	79445	GABA
P2	D05	sample	79366	125,12819	N-Ethylmaleimide	NEM	Biochemistry	Inhibitor	Isocitrate dehydrogenase	Sulfhydryl alkylating agent that inactivates NADP-dependent isocitrate dehydrogenase and many endonucleases	79366	Isocitrate dehydrogenase
P2	D06	sample	79446	530,40948	GR-89696 fumarate	4-[(3,4-Dichlorophenyl)acetyl]-3-(1-pyrrolidinylmethyl)-1-piperazinecarboxylic acid methyl ester fumarate	Opioid	Agonist	kappa	kappa Opioid receptor agonist	79446	opioid receptor
P2	D07	sample	79367	434,1989	NBI 27914	5-Chloro-4-(N-(cyclopropyl)methyl-N-propylamino)-2-methyl-6-(2,4,6-trichlorophenyl)-aminopyridine	Neurotransmission	Antagonist	CRF1	CRF1 corticotropin-releasing factor receptor antagonist.	79367	CRF1
P2	D08	sample	79447	109,14759	Hypotaurine	2-Aminoethanesulfinic acid	Cell Stress	Inhibitor	Antioxidant	Antioxidant that binds hydroxyl radicals; GABA transport inhibitor	79447	Antioxidant
P2	D09	sample	79368	371,52713	Tamoxifen	(Z)-1-(p-Dimethylaminoethoxyphenyl)-1,2-diphenyl-1-butene, trans-2-[4-(1,2-Diphenyl-1-butenyl)phenoxy]-N,N-dimethylethylamine	Antibiotics/Phosphorylation	Inhibitor	Protein Kinase C	Protein kinase C inhibitor. Induces apoptosis in human malignant glioma cell lines. Tamoxifen and its metabolite 4-hydroxytamoxifen are selective estrogen response modifiers (SERMs) that act as estrogen antagonists in mammary gland. Blocks estradiol-s...	79368	PKC
P2	D10	sample	79448	306,79503	Ciproxifan hydrochloride	Cyclopropyl[4-[3-(1H-imidazol-4-yl)propoxyl]phenyl]-methanone hydrochloride	Histamine	Antagonist	H3	H3 histamine receptor antagonist	79448	Histamine receptor
P2	D11	sample	79369	434,4161	Fluvoxamine maleate	(E)-5-Methoxy-1-[4-(trifluoromethyl)phenyl]-1-pentanone-O-(2-aminoethyl)oxime maleate	Serotonin	Inhibitor	Reuptake	Selective serotonin reuptake inhibitor	79369	serotonin
P2	D12	sample	79449	386,45454	1,3,5-tris(4-hydroxyphenyl)-4-propyl-1H-pyrazole	PPT	Hormone	Agonist	ER-alpha	Specific estrogen receptor alpha (ERalpha) agonist	79449	ER
P2	D13	sample	79370	296,79982	Fenspiride hydrochloride	8-(2-Phenylethyl)-1-oxa-3,8-diazaspiro[4.5]decan-2-one hydrochloride	Adrenoceptor	Antagonist	alpha	alpha-Adrenoceptor antagonist; NSAID	79370	adrenoceptor
P2	D14	sample	79450	328,29572	(+-)-8-Hydroxy-DPAT hydrobromide	(+-)-8-Hydroxy-dipropylaminotetralin hydrobromide	Serotonin	Agonist	5-HT1A	Selective 5-HT1A serotonin receptor agonist	79450	serotonin receptor
P2	D15	sample	79371	337,44645	Famotidine	N'-(Aminosulfonyl)-3-([2-(diaminomethyleneamino)-4-thiazolyl]methylthio)propanamidine	Histamine	Antagonist	H2	H2 Histamine receptor antagonist	79371	Histamine receptor
P2	D16	sample	79451	110,11352	Hydroquinone	1,4-Benzenediol	Leukotriene	Inhibitor	Arachidonate 12-Lipoxygenase	Arachidonate 12-Lipoxygenase inhibitor	79451	Arachidonate 12-Lipoxygenase
P2	D17	sample	79372	804,90234	Formoterol	(R*,R*)-N-[2-hydroxy-5-[1-hydroxy-2-[[2-(4-methoxyphenyl)-1-methylethyl]amino]ethyl]phenyl]formamide	Adrenoceptor	Agonist	beta2	beta2-Adrenoceptor agonist	79372	adrenoceptor
P2	D18	sample	79452	574,35758	Hemicholinium-3		Cholinergic	Blocker	Uptake	Potent and selective choline uptake blocker	79452	Cholinergic
P2	D19	sample	79373	494,01371	Glybenclamide	Glyburide	K+ Channel	Blocker	ATP-dependent	Antidiabetic agent which blocks pancreatic ATP-dependent K+ channels resulting in an increase in intracellular Ca2+ and consequent insulin secretion	79373	K+ channel
P2	D20	sample	79453	367,89802	Sematilide monohydrochloride monohydrate	N-[2-(Diethylamino)ethyl]-4'-[(methylsulfonyl)amino]benzamide monohydrochloride monohydrate	K+ Channel Modulator	Blocker	Kir	Sematilide monohydrochloride monohydrate is a class III antiarrhythmic; selective delayed rectifier K+ current (IKr) channel blocker.	79453	K+-channel
P2	D21	sample	79374	361,82855	Bezafibrate	2-[4-[2-(4-Chlorobenzamido)ethyl]phenoxy]-2-methylpropanoic acid	Transcription	Agonist	PPAR	Bezafibrate is a peroxisome proliferator-activated receptor agonist for PPAR-alpha PPAR-delta and PPAR-gamma Lipoprotein lipase (LPL) activator.	79374	PPAR
P2	D22	sample	79454	313,80837	HA-100	1-(5-Isoquinolinesulfonyl)piperazine hydrochloride	Phosphorylation	Inhibitor	PKA / PKC / MLCK	Inhibitor of protein kinase A (PKA), protein kinase C (PKC) and myosin light chain kinase (MLCK)	79454	PKA
P2	D23	neg ctr DMSO	neg_ctr_DMSO								neg ctr DMSO	NA
P2	D24	empty	no treatment
P2	E01	empty	no treatment
P2	E02	ctrl Paclitaxel	ctrl_Paclitaxel								ctrl Paclitaxel	Tubulin
P2	E03	sample	79215	348,36152	(S)-(+)-Camptothecin		Apoptosis	Inhibitor	TopoI	DNA topoisomerase I inhibitor	79215	Topo I
P2	E04	sample	79295	501,32409	Demeclocycline hydrochloride	7-chloro-6-demethyltetracycline hydrochloride	Antibiotic		Protein synthesis	Tetracycline antibiotic; interferes with protein synthesis	79295	Protein synthesis
P2	E05	sample	79216	207,74594	2-Cyclooctyl-2-hydroxyethylamine hydrochloride	CONH hydrochloride	Neurotransmission	Inhibitor	PNMT	Inhibitor of phenylethanolamine N-methyltransferase (PNMT)	79216	PNMT
P2	E06	sample	79296	492,53341	Cilnidipine	1,4-Dihydro-2,6-dimethyl-4-(3-nitrophenyl)-3,5-pyridinedicarboxylic acid 2-methoxyethyl (2E)-3-phenyl-2-propenyl ester	Ca2+ Channels	Blocker	L-type	Slow-acting Ca2+ channel blocker; antihypertensive; vasodilator. Does not inhibit PKC.	79296	Ca2+-channel
P2	E07	sample	79217	248,11637	1-(m-Chlorophenyl)-biguanide hydrochloride	m-CPBG hydrochloride	Serotonin	Agonist	5-HT3	5-HT3 serotonergic receptor agonist	79217	serotonin receptor
P2	E08	sample	79297	252,23154	3-deazaadenosine	4-Amino-1-(beta-D-ribofuranosyl)-1H-imidazo(4,5)-pyridine	Immune System	Inhibitor		Antiviral	79297	Antiviral
P2	E09	sample	79218	228,72394	Tocainide hydrochloride	2-Amino-N-(2,6-dimethylphenyl)propanamide hydrochloride	Na+ Channel	Blocker		Sodium channel blocker. Class IB antiarrhythmic.	79218	Na+-channel
P2	E10	sample	79298	336,24143	Dantrolene sodium	1-([5-(p-Nitrophenyl)furfurylidene]amino)hydantoin	Intracellular Calcium	Inhibitor	Release	Inhibits intracellular Ca2+ release from the sarcoplasmic reticulum; muscle relaxant.	79298	Calcium release
P2	E11	sample	79219	252,14428	DNQX	6,7-Dinitroquinoxaline-2,3-dione	Glutamate	Antagonist	Kainate/quisqualate	Potent, competitive kainate/quisqualate glutamate receptor antagonist	79219	AMPA
P2	E12	sample	79299	317,8186	R(-)-Apocodeine hydrochloride	R(-)-10-Methoxy-11-hydroxyaporphine hydrochloride	Dopamine	Agonist		Dopamine receptor agonist; apomorphine metabolite	79299	dopamine receptor
P2	E13	sample	79220	379,43794	Droperidol	1-[1-[3-(p-Fluorobenzoyl)propyl]-1,2,3,6-tetrahydro-4-pyridyl]-2-benzimidazolinone	Dopamine	Antagonist	D1/D2	D1, D2 dopamine receptor antagonist	79220	dopamine receptor
P2	E14	sample	79300	311,29971	Icilin	AG-3-5; 1-(2-Hydroxyphenyl)-4-(3-nitrophenyl)-1,2,3,6-tetrahydropyrimidin-2-one	Neurotransmission	Agonist	CMR1	Potent agonist at the CMR1 cold- and menthol-sensitive receptor.	79300	CMR1
P2	E15	sample	79221	406,48582	Carvedilol	1-(9H-Carbazol-4-yloxy)-3-[[2-(2-methoxyphenoxy)ethyl]amino]-2-propanol	Adrenoceptor	Blocker	alpha1/beta	Antihypertensive; cardioprotective	79221	adrenoceptor
P2	E16	sample	79301	425,92188	Domperidone		Dopamine	Antagonist	D2	Peripheral dopamine receptor antagonist that does not cross the blood-brain barrier; anti-emetic	79301	dopamine receptor
P2	E17	sample	79222	388,46771	Doxylamine succinate		Histamine	Antagonist	H1	H1 Histamine receptor antagonist	79222	Histamine receptor
P2	E18	sample	79302	218,2168	3,7-Dimethyl-1-propargylxanthine	DMPX	Adenosine	Antagonist	A2	A2 adenosine receptor antagonist.	79302	adenosine receptor
P2	E19	sample	79223	248,3277	S(-)-Pindolol		Adrenergic	Antagonist	beta	Beta adrenergic receptor antagonist; vasodilator. Non-selective 5-HT1 serotonin receptor ligand.	79223	adrenoceptor
P2	E20	sample	79303	218,63251	DL-alpha-Difluoromethylornithine hydrochloride	DFMO hydrochloride	Angiogenesis	Inhibitor	ODC	Selective irreversible ornithine decarboxylase (ODC) inhibitor.	79303	ODC
P2	E21	sample	79224	113,16067	5,5-Dimethyl-1-pyrroline-N-oxide	DMPO	Cell Stress	Inhibitor	Antioxidant	Neuroprotective agent	79224	Antioxidant
P2	E22	sample	79304	523,74021	ET-18-OCH3	3,5,9-Trioxa-4-phosphaheptacosan-1-aminium	Lipid	Inhibitor	PIPLC	Phosphoinositide-specific Phospholipase C (PI-PLC) inhibitor	79304	PIPLC
P2	E23	empty	no treatment
P2	E24	empty	no treatment
P2	F01	empty	no treatment
P2	F02	ctrl Paclitaxel	ctrl_Paclitaxel								ctrl Paclitaxel	Tubulin
P2	F03	sample	79375	285,77902	Epinastine hydrochloride	9,13b-Dihydro-1H-dibenz[cf]imidazo[1,5-a]azepine hydrochloride	Histamine	Antagonist	H1	Non-sedating H1 histamine receptor antagonist.	79375	Histamine receptor
P2	F04	sample	79455	267,08072	(+-)-AMPA hydrobromide	(+-)-alpha-Amino-3-hydroxy-5-methylisoxazole-4-propionic acid hydrobromide	Glutamate	Agonist	AMPA/kainate	Potent excitatory amino acid that interacts selectively with central AMPA/kainate glutamate receptors	79455	AMPA
P2	F05	sample	79376	333,29768	(-)-Epinephrine bitartrate	Adrenaline bitartrate	Adrenoceptor	Agonist		Endogenous hormone and neurotransmitter	79376	neurotransmitter
P2	F06	sample	79456	171,24134	Gabapentin	1-(Aminomethyl)-cyclohexaneacetic acid	Anticonvulsant			Anticonvulsant that may modulate certain types of Ca2+ channel currents; analgesic	79456	Ca2+-channel
P2	F07	sample	79377	272,39078	beta-Estradiol	Dihydrofolliculin	Hormone		Estrogen	Major estrogen sectreted by premenopausal ovary	79377	Estrogen
P2	F08	sample	79457	375,87436	Haloperidol		Dopamine	Antagonist	D2/D1	Dopamine receptor antagonist; antipsychotic	79457	dopamine receptor
P2	F09	sample	79378	313,83328	erythro-9-(2-Hydroxy-3-nonyl)adenine hydrochloride	EHNA hydrochloride	Adenosine	Inhibitor	Adenosine deaminase	Potent adenosine deaminase inhibitor	79378	Adenosine deaminase
P2	F10	sample	79458	330,34341	Hydroxytacrine maleate	HP-029	Cholinergic	Inhibitor	Cholinesterase	Cholinesterase inhibitor	79458	Cholinesterase
P2	F11	sample	79379	285,2276	AS 604850	5-(2,2-Difluoro-benzo[1,3]dioxol-5-ylmethylene)-thiazolidine-2,4-dione	Phosphorylation	Inhibitor	PI3Kgamma	selective PI3Kgamma inhibitor	79379	PI3K
P2	F12	sample	79459	206268	1-(4-Hydroxybenzyl)imidazole-2-thiol		Dopamine	Inhibitor	Dopamine beta-hydroxylase	Dopamine beta-hydroxylase inhibitor	79459	Dopamine beta-hydroxylase
P2	F13	sample	79380	303,29553	Flumazenil	Ro 15-1788	Benzodiazepine	Antagonist		Benzodiazepine receptor antagonist	79380	NA
P2	F14	sample	79460	189,64334	Dopamine hydrochloride	3-Hydroxytyramine hydrochloride	Dopamine	Agonist		Endogenous neurotransmitter	79460	neurotransmitter
P2	F15	sample	79381	506,55724	FSCPX	8-Cyclopentyl-N3-[3-(4-(fluorosulfonyl)benzoyloxy)propyl]-N1-propylxanthine	Adenosine	Antagonist	A1	Irreversible A1 adenosine receptor antagonist	79381	adenosine receptor
P2	F16	sample	79461	243,28903	BU99006	2-(Imidazolin-2-yl)-5-isothiocyanatobenzofuran	Imidazoline	Ligand	I2	Irreversible I2 imidazoline binding site ligand.	79461	imidazoline
P2	F17	sample	79382	384,26243	Felodipine	Plendil	Ca2+ Channel	Blocker	L-type	L-type calcium channel blocker	79382	Ca2+-channel
P2	F18	sample	79462	545,59462	BNTX maleate salt hydrate	7(E)-Benzylidenenaltrexone maleate salt hydrate, BNTX-7 maleate salt hydrate, Morphinan-6-one,17-(cyclopropylmethyl)-4,5-epoxy-3,14-dihydroxy-7-(phenylmethylene)-,(5a,7E)- maleate salt hydrate	Opiods	Antagonist	d1	BNTX is a selective d1 non peptide opioid receptor antagonist. BNTX is used as a tool for the study of various function of opioid receptors including alcohol and drug dependence	79462	dopamine receptor
P2	F19	sample	79383	395,47072	GW2974	N4-(1-Benzyl-1H-indazol-5-yl)-N6,N6-dimethyl-pyrido[3,4-d]pyrimidine4-4,6-diamine	Phosphorylation	Inhibitor	EGFR / ErbB-2	Dual EGFR and ErbB-2 receptor tyrosine kinase inhibitor	79383	EGFR
P2	F20	sample	79463	322,25708	ATPO	(R,S)-2-Amino-3-[5-tert-butyl-3-(phosphonomethoxy)-4-isoxazolyl]propionic acid	Glutamate	antagonist	AMPA	Competitive antagonist at GluR1-4 (AMPA-preferring) receptors	79463	AMPA
P2	F21	sample	79384	520,94891	GW5074	3-(3, 5-Dibromo-4-hydroxybenzylidine-5-iodo-1,3-dihydro-indol-2-one)	Phosphorylation	Inhibitor	Raf1 kinase	cRaf1 kinase inhibitor	79384	RAF1
P2	F22	sample	79464	412371	Ipratropium bromide	Atropine isopropyl bromide	Cholinergic	Antagonist	Muscarinic	Muscarinic acetylcholine receptor antagonist; bronchodilator	79464	acetylcholine receptor
P2	F23	empty	no treatment
P2	F24	empty	no treatment
P2	G01	empty	no treatment
P2	G02	neg ctr DMSO	neg_ctr_DMSO								neg ctr DMSO	NA
P2	G03	sample	79225	476,79224	CK2 Inhibitor 2	DMAT; 2-Dimethylamino-4,5,6,7-tetrabromo-1H-benzimidazole	Phosphorylation	Inhibitor	CK2	High affinity, selective, ATP-competitive casein kinase 2 (CK2) inhibitor.	79225	CaseinKinase
P2	G04	sample	79305	393,35351	Diethylenetriaminepentaacetic acid	Pentetic acid; DTPA	Biochemistry	Inhibitor	Zn2+-dependent protease	Zinc-dependent proteases carboxypeptidase A and aminopeptidase N inhibitor; chelating agent	79305	Zn2+-dependent protease
P2	G05	sample	79226	319,31984	5-Carboxamidotryptamine maleate	5-CT; AH-21467	Serotonin	Agonist	5-HT7	5-HT7 Serotonin receptor agonist	79226	serotonin receptor
P2	G06	sample	79306	345,95727	Dicyclomine hydrochloride	2-(Diethylamino)ethyl 1-cyclohexylcyclohexane-1-carboxylate hydrochloride	Cholinergic	Antagonist	Muscarinic	Competitive muscarinic acetylcholine receptor antagonist	79306	acetylcholine receptor
P2	G07	sample	79227	629,55847	2-Chloroadenosine triphosphate tetrasodium	2-Chloro-ATP tetrasodium	P2 Receptor	Agonist	P2Y	P2Y receptor agonist	79227	P2 receptor
P2	G08	sample	79307	546,34363	Cytidine 5'-diphosphocholine sodium salt hydrate	Citicholine sodium	Lipid Signaling	Inhibitor	PLA2	Neuroprotective in situations of hypoxia and ischemic; cerebral vasodilator; inhibits PLA2 activation.	79307	PLA2
P2	G09	sample	79228	252,74624	Cirazoline hydrochloride	2-[(2-Cyclopropylphenoxy)methyl]-4,5-dihydro-1H-imidazole hydrochloride	Adrenoceptor	Agonist	alpha1A	Selective alpha1 adrenoceptor agonist; non-selective imidazoline binding site ligand	79228	adrenoceptor
P2	G10	sample	79308	231,08291	DCEBIO	5,6-Dichloro-1-ethyl-1,3-dihydro- 2H-benzimidazol-2-one	K+ Channel	Activator	hlK1	Increases epithelial chloride secretion through the synergistic activation of a basolateral membrane-located K+ channel (hlK1) and an apical membrane Cl- conductance	79308	hlK1
P2	G11	sample	79229	586,68277	Dihydroouabain		Ion Pump	Inhibitor	Na+/K+ Pump	Sodium-potassium pump inhibitor	79229	Na+/K+ Pump
P2	G12	sample	79309	331,84569	R(-)-Propylnorapomorphine hydrochloride	R(-)-NPA hydrochloride	Dopamine	Agonist	D2	Highly potent and selective D2 dopamine receptor agonist	79309	dopamine receptor
P2	G13	sample	79230	247,68038	L-3,4-Dihydroxyphenylalanine methyl ester hydrochloride	Methyl L-DOPA hydrochloride	Dopamine	Precursor		Precursor to L-DOPA that crosses the blood-brain barrier	79230	NA
P2	G14	sample	79310	291,78036	(+-)-SKF-38393 hydrochloride	(+-)-1-Phenyl-2,3,4,5-tetrahydro-(1H)-3-benzazepine-7,8-diol hydrochloride	Dopamine	Antagonist	D1	D1 Dopamine receptor agonist	79310	dopamine receptor
P2	G15	sample	79231	679,79857	Dihydroergotamine methanesulfonate		Serotonin	Antagonist		Ergot alkaloid; vasoconstrictor; competitive serotonin receptor antagonist; partial agonist at alpha adrenoceptors and D2 dopamine receptors	79231	NA
P2	G16	sample	79311	178,27666	Propofol		Cholinergic	Inhibitor	Muscarinic	Short acting general anesthetic	79311	acetylcholine receptor
P2	G17	sample	79232	302,85041	Desipramine hydrochloride		Adrenoceptor	Inhibitor	Uptake	Antidepressant	79232	Adrenoceptor
P2	G18	sample	79312	258,06225	5,7-Dichlorokynurenic acid	5,7-Dichloro-4-hydroxyquinoline-2-carboxylic acid	Glutamate	Antagonist	NMDA-glycine	Potent excitatory amino acid receptor antagonist; active at the strychnine-insensitive glycine binding site of the NMDA glutamate receptor	79312	NMDA
P2	G19	sample	79233	183,20886	(-)-alpha-Methylnorepinephrine	Levonordefrin; (-)-3,4-Dihydroxynorephedrine	Adrenoceptor	Agonist		Active enantiomer; adrenoceptor agonist; vasoconstrictor; antihypertensive	79233	NA
P2	G20	sample	79313	277,3286	SCH-28080	2-Methyl-8-(phenylmethoxy)imidazo[1,2-a]pyridine-3-acetonitrile	Ion Channels	Inhibitor	H+/K+-ATPase	Potent inhibitor of gastric H+ and K+-ATPase.	79313	H+/K+-ATPase
P2	G21	sample	79234	211,22226	2',3'-dideoxycytidine	ddC	Immune System	Inhibitor	Reverse Transcriptase	Nucleoside analog; reverse transcriptase inhibitor; antiviral	79234	Reverse Transcriptase
P2	G22	sample	79314	325,8008	Etazolate hydrochloride	SQ 20,009; 1-Ethyl-4-[(1-methylethylidene)hydrazino]-1H-pyrazolo[3,4-b]pyridine-5-carboxylic acid ethyl ester hydrochloride	Adenosine	Inhibitor	Phosphodiesterase	Phosphodiesterase inhibitor	79314	Phosphodiesterase
P2	G23	ctrl Vinblastin	ctrl_Vinblastin								ctrl Vinblastin	Tubulin
P2	G24	empty	no treatment
P2	H01	empty	no treatment
P2	H02	neg ctr DMSO	neg_ctr_DMSO								neg ctr DMSO	NA
P2	H03	sample	79385	201,69812	Edrophonium chloride	Ethyl(m-hydroxyphenyl)dimethylammonium chloride	Cholinergic	Inhibitor	Acetylcholinesterase	Acetylcholinesterase inhibitor	79385	Acetylcholinesterase
P2	H04	sample	79465	195,01659	Muscimol hydrobromide	3-Hydroxy-5-aminomethylisoxazole hydrobromide	GABA	Agonist	GABA-A, GABA-C	GABA-A receptor agonist, water soluble	79465	GABA-A, GABA-C
P2	H05	sample	79386	380,35478	EGTA	Ethylene glycol-bis(2-aminoethylether)-N,N,N',N'-tetraacetic acid; Egtazic acid	Biochemistry	Inhibitor	Carboxypeptidase B	Carboxypeptidase B inhibitor; chelating agent useful for the determination of calcium in the presence of magnesium	79386	Carboxypeptidase B
P2	H06	sample	79466	356,26264	DL-Homatropine hydrobromide	Tropine mandelate hydrobromide	Cholinergic	Antagonist	Muscarinic	Muscarinic acetylcholine receptor antagonist	79466	acetylcholine receptor
P2	H07	sample	79387	270,37484	Estrone	Folliculin	Hormone		Estrogen	Luteolytic estrogen produced by the corpus luteum	79387	Estrogen
P2	H08	sample	79467	196,64073	Hydralazine hydrochloride	1-Hydrazinophthalazine hydrochloride	Neurotransmission	Inhibitor	MAO-A/B	Non-selective MAO-A/B inhibitor; antihypertensive	79467	MAO
P2	H09	sample	79388	270,16351	Alinidine	N-(2,6-Dichlorophenyl)-4,5-dihydro-N-2-propenyl-1H-imidazol-2-amine	K+ Channels	Blocker	Kir Channels	Blocker of neuronal Ih, related cardiac If channels and ATP-sensitive Kir channels. It is an analog of clonidine; bradycardic and antiarrhythmic agent (sinus tachyarrhythmias).	79388	K+-channel
P2	H10	sample	79468	362,47025	Hydrocortisone	Cortisol	Hormone		Cortisol	Primary glucocorticoid secreted by the adrenal cortex	79468	Cortisol
P2	H11	sample	79389	275,24165	Furegrelate sodium	5-(3-Pyridinylmethyl)benzofurancarboxylic acid sodium	Phosphorylation	Inhibitor	Thromboxane synthase	Thromboxane synthetase inhibitor	79389	Thromboxane synthase
P2	H12	sample	79469	184,06952	Histamine dihydrochloride	1H-Imidazole-4-ethanamine dihydrochloride	Histamine	Agonist		Endogenous neurotransmitter	79469	neurotransmitter
P2	H13	sample	79390	226,23123	Genipin	Methyl (1S,2R,6S)-2-hydroxy-9-(hydroxymethyl)-3-oxabicyclo[4.3.0]nona-4,8-diene-5-carboxylate	Cell Biology	Modulator	UCP2	Stimulates insulin secretion in UCP2-dependent manner (Uncoupling protein 2). Genipin is a protein, collagen, gelatin, and chitosan cross-linker.	79390	UCP2
P2	H14	sample	79470	76,05523	Hydroxyurea		DNA Metabolism	Inhibitor	Ribonucleoside reductase	Antineoplastic; inactivates ribonucleoside reductase which blocks the synthesis of deoxynucleotides	79470	Ribonucleoside reductase
P2	H15	sample	79391	299,80611	NS8593 hydrochloride	N-[(1R)-1,2,3,4-Tetrahydro-1-naphthalenyl]-1H-benzimidazol-2-amine hydrochloride	Ca2+ Channel	Blocker	SK(Ca)	Blocks small conductance Ca2+ activated K+ channels	79391	K+-channel
P2	H16	sample	79471	193,16044	MNS	3,4-Methylenedioxy-beta-nitrostyrene	Phosphorylation	Inhibitor	Src/Syk	Src and Syk kinase inhibitor; prevents phosphorylation and cytoskeletal association of GPIIb/IIIa and talin.	79471	SRC
P2	H17	sample	79392	475,58672	Fluspirilene	R 6218	Dopamine	Antagonist	D2/D1	Dopamine receptor antagonist; antipsychotic	79392	dopamine receptor
P2	H18	sample	79472	499,52518	N-Methylhistaprodifen dioxalate salt	N-Methyl-2-[2-(3,3-diphenylpropyl)-1H-imidazol-4-yl]-ethanamine dioxalate salt	Histamine	Agonist	H1	H1 histamine receptor agonist.	79472	Histamine receptor
P2	H19	sample	79393	282,55855	Guanfacine hydrochloride	N-(aminoiminomethyl)-2,6-dichloro-benzeneacetamide hydrochloride	Adrenoceptor	Agonist	alpha2	alpha2-Adrenoceptor agonist	79393	adrenoceptor
P2	H20	sample	79473	230,31236	Ibudilast	KC-404	Cyclic Nucleotides	Inhibitor	PDE IV	Phosphodiesterase IV (PDE IV) inhibitor	79473	PDE
P2	H21	sample	79394	270,24395	Genistein	5,7-Dihydroxy-3-(4-hydroxyphenyl)-4H-1-benzopyran-4-one	Phosphorylation	Inhibitor	Tyrosine kinase	Cytotoxic inhibitor of tyrosine kinase and topoisomerase II kinase	79394	Tyrosine kinase
P2	H22	sample	79474	497,50639	Idarubicin	Idamycin	DNA Metabolism	Inhibitor		Antineoplastic	79474	DNA Metabolism
P2	H23	ctrl Vinblastin	ctrl_Vinblastin								ctrl Vinblastin	Tubulin
P2	H24	empty	no treatment
P2	I01	empty	no treatment
P2	I02	neg ctr DMSO	neg_ctr_DMSO								neg ctr DMSO	NA
P2	I03	sample	79235	469,67313	Ebastine	1-[4-(1,1-Dimethylethyl)phenyl]-4-[4-(diphenylmethoxy)-1-piperidinyl]-1-butanone	Histaminergics	Antagonist	H1	Nonsedating histamine H1 receptor antagonist without cardiac side effects at 5X effective dose.	79235	Histamine receptor
P2	I04	sample	79315	318,1371	Diclofenac sodium	2-[(2,6-Dichlorophenyl)amino]benzeneacetic acid sodium	Prostaglandin	Inhibitor	COX	Cyclooxygenase inhibitor; anti-inflammatory	79315	COX
P2	I05	sample	79236	461,81994	Cetirizine dihydrochloride	[2-[4-[(4-Chlorophenyl)phenylmethyl]-1-piperazinyl]ethoxy]acetic acid dihydrochloride	Histamine	Antagonist	H1	Orally active, non-sedating, and selective H1 histamine receptor antagonist; antihistamine;.	79236	Histamine receptor
P2	I06	sample	79316	215,03703	3,4-Dichloroisocoumarin	3,4-DCI	Biochemistry	Inhibitor	Serine Protease	Serine protease inhibitor	79316	Serine Protease
P2	I07	sample	79237	271,40605	(+)-Cyclazocine		Opioid	Antagonist		Sigma opioid receptor antagonist	79237	opioid receptor
P2	I08	sample	79317	337,46599	Danazol		Hormone	Inhibitor		Anterior pituitary suppressant; weak androgen	79317	NA
P2	I09	sample	79238	590,57993	CGP 20712A methanesulfonate	(+/-)-2-Hydroxy-5-[2-[[2-hydroxy-3-[4-[1-methyl-4-(trifluoromethyl)-1H-imidazol-2-yl]phenoxy]propyl]amino]ethoxy]-benzamide methanesulfonate	Adrenoceptor	Antagonist	beta1	Selective beta1-adrenoceptor antagonist	79238	adrenoceptor
P2	I10	sample	79318	199,63578	1-Deoxynojirimycin hydrochloride	DNM; 1,5-Dideoxy-1,5-imino-D-sorbitol hydrochloride	Biochemistry	Inhibitor	alpha-glucosidase	alpha-glucosidase I-II inhibitor	79318	alpha-glucosidase
P2	I11	sample	79239	337,84988	Dobutamine hydrochloride	(+-)-4-[2-[[3-(4-Hydroxyphenyl)-1-methylpropyl]amino]ethyl]-1,2-benzenediol hydrochloride	Adrenoceptor	Agonist	beta1	beta1 Adrenoceptor agonist	79239	adrenoceptor
P2	I12	sample	79319	364,24191	R(-)-2,10,11-Trihydroxyaporphine hybrobromide	R(-)-2-Hydroxyapomorphine hydrobromide	Dopamine	Agonist	D2	D2 dopamine receptor agonist	79319	dopamine receptor
P2	I13	sample	79240	169,60929	1,4-Dideoxy-1,4-imino-D-arabinitol	DAB; 2-Hydroxymethyl-3,4-pyrrolidinediol	Phosphorylation	Inhibitor	Glycogen phosphorylase	Allosteric glycogen phosphorylase inhibitor	79240	Glycogen phosphorylase
P2	I14	sample	79320	523,49878	GBR-12909 dihydrochloride	1-[2-[bis(4-Fluorophenyl)methoxy]ethyl]-4-[3-phenylpropyl]piperazine dihydrochloride	Dopamine	Inhibitor	Reuptake	Selective dopamine reuptake inhibitor	79320	dopamine
P2	I15	sample	79241	314,55496	Diphenyleneiodonium chloride	[1,1'-Biphenyl]-2,2'-diyiodonium chloride	Nitric Oxide	Inhibitor	eNOS	Endothelial nitric oxide synthase inhibitor	79241	eNOS
P2	I16	sample	79321	246,31176	Nefiracetam	2-(2-Oxopyrrolidin-1-yl)-N-(2,6-dimethylphenyl)-acetamide	Neurotransmission	Nootropic		Pyrrolidonetype nootropic agent with various pharmacologic as well as cognition-enhancing effects.	79321	NA
P2	I17	sample	79242	177,2019	N-Methyl-1-deoxynojirimycin	1,5-Dideoxy-1,5-imino-1-methyl-D-sorbitol	Biochemistry	Inhibitor	Glucosidase	Interferes with metabolism of N-linked glycoproteins by inhibition of glucosidase	79242	Glucosidase
P2	I18	sample	79322	312,80484	N-Desmethylclozapine	8-Chloro-11-piperazinyl-5H-dibenzo[b,e][1,4]diazepine, Norclozapine, Normethylclozapine	Cholinergic	Antagonist	5-HT2 Serotonin/M1 Muscarinic	Major metabolite of clozapine; potent 5-HT2 serotonin receptor antagonist and a ligand for the cloned 5-HT6 and 5-HT7 serotonin receptors. Also an allosteric potentiator of M1 muscarinic receptors	79322	serotonin receptor
P2	I19	sample	79243	677,62567	Dilazep hydrochloride	Cormelian	Adenosine	Inhibitor	Uptake	Adenosine uptake inhibitor	79243	Adenosine uptake
P2	I20	sample	79323	313,87121	Venlafaxine hydrochloride	(+/-)-1-[2-(Dimethylamino)-1-(4-methoxyphenyl)ethyl]cyclohexanol hydrochloride	Serotonin	Reuptake	5-HT and NE	Dual serotonin and norepinephrine reuptake inhibitor. Antidepressant.	79323	serotonin receptor
P2	I21	sample	79244	489,59175	Diacylglycerol Kinase Inhibitor II	R59949	Phosphorylation	Inhibitor	Diacylglycerol kinase	Diacylglycerol kinase inhibitor	79244	Diacylglycerol kinase
P2	I22	sample	79324	370,45799	7-Cyclopentyl-5-(4-phenoxy)phenyl-7H-pyrrolo[2,3-d]pyrimidin-4-ylamine		Phosphorylation	Inhibitor	Ick	Potent and selective Ick (src family tyrosine kinase) inhibitor.	79324	Ick
P2	I23	empty	no treatment
P2	I24	empty	no treatment
P2	J01	empty	no treatment
P2	J02	neg ctr DMSO	neg_ctr_DMSO								neg ctr DMSO	NA
P2	J03	sample	79395	252,74624	Efaroxan hydrochloride	RX 821037A	Imidazoline	Antagonist	I1	I1 Imidazoline binding site antagonist	79395	imidazoline
P2	J04	sample	79475	291,13874	Guanabenz acetate	WY-8678	Adrenoceptor	Agonist	alpha2	Centrally acting alpha2 adrenoceptor agonist; antihypertensive	79475	adrenoceptor
P2	J05	sample	79396	219,66983	(+-)-Epinephrine hydrochloride	(+-)-Adrenalin hydrochloride	Adrenoceptor	Agonist		Adrenoceptor agonist	79396	NA
P2	J06	sample	79476	198,17705	(+-)-Vanillylmandelic acid	(+-)-4-Hydroxy-3-methoxymandelic acid	Adrenoceptor	Metabolite		Metabolite of epinephrine	79476	NA
P2	J07	sample	79397	337,42521	Phenserine	(-)-N-Phenylcarbamoyleseroline	Neurotransmission	Inhibitor	Acetylcholinesterase	Selective, non-competitive acetylcholinesterase (AChE) inhibitor.	79397	Acetylcholinesterase
P2	J08	sample	79477	134,56619	4-Imidazolemethanol hydrochloride	4-(Hydroxymethyl)imidazole hydrochloride	Histamine	Inhibitor	Histinol Dehydrogenase	Histonol dehydrogenase Inhibitor	79477	Histinol Dehydrogenase
P2	J09	sample	79398	238,24523	Felbamate	2-Phenyl-1,3-propanediol dicarbamate	Glutamate	Antagonist		Anticonvulsant; glutamate receptor antagonist	79398	AMPA
P2	J10	sample	79478	42392	Lithium Chloride		Neurotransmission	Inhibitor	Inositol monophosphatase	Anti-manic drug used in the treatment of bipolar depression; inhibitor of inositol monophosphatase	79478	Inositol monophosphatase
P2	J11	sample	79399	592,1217	Fiduxosin hydrochloride	(3-[4-((3alphaR,9betaR)-cis-9-methoxy-1,2,3,3a,4,9b-hexahydro-[1]-benzopyrano[3,4-c]pyrrol-2-yl)butyl]-8-phenyl-pyrazino-[2',3':4,5]thi-eno [3,2-d]pyrimidine-2,4(1H,3H)-dione) hydrochloride	Adrenoceptor	Antagonist	alpha1	alpha1-Adrenoceptor antagonist	79399	adrenoceptor
P2	J12	sample	79479	182,2269	Harmane	Aribine	Imidazoline	Agonist	I1	I1 imidazoline binding site agonist	79479	imidazoline
P2	J13	sample	79400	179,22061	Fusaric acid	5-Butyl-2-pyridinecarboxylic acid	Dopamine	Inhibitor	Dopamine beta-hydroxylase	Dopamine beta-hydroxylase inhibitor; antibiotic isolated from the fungus Fusarium heterosporium	79400	Dopamine beta-hydroxylase
P2	J14	sample	79480	383,40462	(+)-Hydrastine	(+)-beta-Hydrastine 1(S),9(R)	GABA	Antagonist	GABA-A	Potent competitive GABA-A receptor antagonist which is more potent than bicuculline; isolated from Corydalis stricta	79480	GABA-A
P2	J15	sample	79401	477,42926	Flunarizine dihydrochloride	1-[bis(4-fluorophenyl)methyl]-4-(3-phenyl-2-propenyl)-piperazine dihydrochloride	Ion Pump	Blocker	Na+/Ca2+ channel	Ca2+/Na+ channel blocker; vasodilator	79401	Na+/Ca2+ channel
P2	J16	sample	79481	212,68091	Serotonin hydrochloride	5-HT hydrochloride	Serotonin	Agonist		Endogenous neurotransmitter	79481	neurotransmitter
P2	J17	sample	79402	507,44964	cis-(Z)-Flupenthixol dihydrochloride	(Z)-4-[3-[2-(Trifluoromethyl)-9H-thioxanthen-9-ylidene]propyl]-1-piperazine-ethanol dihydrochloride	Dopamine	Antagonist		Dopamine receptor antagonist; antipsychotic	79402	dopamine receptor
P2	J18	sample	79482	386,02951	Hexahydro-sila-difenidol hydrochloride, p-fluoro analog	p-F-HHSiD hydrochloride	Cholinergic	Antagonist	M3>M1>M2	High affinity muscarinic acetylcholine receptor antagonist, but displays altered selectivity (M3 > M1 > M2)	79482	muscarinic acetylcholine receptor
P2	J19	sample	79403	183,59275	L-Glutamic acid hydrochloride	S(+)-1-Aminopropane-1,3-dicarboxylic acid hydrochloride	Glutamate	Agonist		Endogenous excitatory amino acid neurotransmitter	79403	neurotransmitter
P2	J20	sample	79483	162,57674	Imidazole-4-acetic acid hydrochloride	I4AA	GABA	Antagonist	GABA-C	Competitive antagonist at GABA-C receptors	79483	GABA-C
P2	J21	sample	79404	502,76557	GW7647	2-(4-(2-(1-Cyclohexanebutyl)-3-cyclohexylureido)ethyl)phenylthio)-2-methylpropionic acid	Transcription	Agonist	PPAR-alpha	Potent agonist of peroxisome proliferator-activated alpha (PPAR-alpha)	79404	PPAR
P2	J22	sample	79484	365,84122	Metolazone	7-Chloro-1,2,3,4-tetrahydro-2-methyl-3-(2-methylphenyl)-4-oxo-6-quinazolinesulfonamide	Na+ Channel	Inhibitor	Na+/Cl- cotransporter	Inhibitor of thiazide-sensitive Na+/Cl- cotransporter; antihypertensive; moderate loop diuretic.	79484	Na+-K+-2Cl- cotransporter
P2	J23	empty	no treatment
P2	J24	empty	no treatment
P2	K01	empty	no treatment
P2	K02	empty	no treatment
P2	K03	sample	79245	303,20716	OXA-22	cis-2-Methyl-5-trimethylammoniummethyl-1,3-oxathiolane iodide	Cholinergic	Agonist	Muscarinic	Potent muscarinic acetylcholine receptor agonist	79245	acetylcholine receptor
P2	K04	sample	79325	301,51703	DL-erythro-Dihydrosphingosine	DL-Sphinganine	Phosphorylation	Inhibitor	PKC / PLA2 / PLD	Protein kinase C, phospholipase A2, and phospholipase D inhibitor	79325	PKC
P2	K05	sample	79246	315,80274	(+-)-CGP-12177A hydrochloride	4-[4-[(1,1-Dimethylethyl)amino]-2-hydroxypropoxy]-1,3-dihydro-2H-benzimidazol-2-one hydrochloride	Adrenoceptor	Agonist	beta	Mixed beta adrenoceptor agonist/antagonist	79246	adrenoceptor
P2	K06	sample	79326	297,61685	DBO-83	3-(6-Chloro-3-pyridazinyl)-3,8-diazabicyclo[3.2.1]octane dihydrochloride	Cholinergic	Agonist	Nicotinic	Nicotinic acetylcholine receptor agonist	79326	acetylcholine receptor
P2	K07	sample	79247	376,90842	Capsazepine	N-[2-(4-Chlorophenyl)ethyl]-1,3,4,5-tetrahydro-7,8-dihydroxy-2H-2-benzazepine-2-carbothioamide	Vanilloid	Agonist		Synthetic analog of capsaicin that acts as a specific vanilloid receptor antagonist	79247	NA
P2	K08	sample	79327	436,61829	N,N-Dihexyl-2-(4-fluorophenyl)indole-3-acetamide	FGIN-1-27	Benzodiazepine	Ligand	Mitochondria	High affinity ligand for glial mitochondrial benzodiazepine receptors	79327	mitochondrial benzodiazepine receptors
P2	K09	sample	79248	159,14293	(2S,1'S,2'S)-2-(carboxycyclopropyl)glycine	L-CCG-1	Glutamate	Agonist	mGluR2	Potent group II metabotropic glutamate receptor agonist	79248	glutamate receptor
P2	K10	sample	79328	197,19232	L-3,4-Dihydroxyphenylalanine	L-DOPA; Levodopa	Dopamine	Precursor		Precursor to dopamine; antiparkinsonian agent	79328	NA
P2	K11	sample	79249	215,25129	Dihydrokainic acid	2-Carboxy-4-isopropyl-3-pyrrolidineacetic acid	Glutamate	Blocker	Kainate	Non-transportable glutamate analog that blocks glutamate receptors	79249	AMPA
P2	K12	sample	79329	392,29609	R(-)-2,10,11-Trihydroxy-N-propylnoraporphine hydrobromide	R(-)-TNPA HBr; R(-)-2-OH-NPA hydrobromide	Dopamine	Agonist	D2	Potent and selective D2 dopamine receptor agonist	79329	dopamine receptor
P2	K13	sample	79250	291,26004	N-Acetyl-2,3-dehydro-2-deoxyneuraminic acid	2,3-Dehydro-2-deoxy-N-acetylneuraminic acid	Biochemistry	Inhibitor			79250	NA
P2	K14	sample	79330	324,25308	R(+)-SCH-23390 hydrochloride	R(+)-7-Chloro-8-hydroxy-3-methyl-1-phenyl-2,3,4,5-tetrahydro-1H-3-benzazepine hydrochloride	Dopamine	Antagonist	D1	Selective D1 dopamine receptor antagonist	79330	dopamine receptor
P2	K15	sample	79251	291,82399	Diphenhydramine hydrochloride		Histamine	Antagonist	H1	H1 Histamine receptor antagonist	79251	Histamine receptor
P2	K16	sample	79331	399,31788	R(+)-Butylindazone	R(+)-DIOA	Ion Pump	Inhibitor	K+/Cl- transport	Potent [K+, Cl-]-cotransport inhibitor that shows no side effects on the bumetanimide-sensitive [Na+, K+, Cl-]-cotransport system	79331	K+/Cl- transport
P2	K17	sample	79252	252,27509	5,5-Diphenylhydantoin	Phenytoin	Anticonvulsant			Anticonvulsant; appears to stabilize excitable membranes perhaps through effects on Na+, K+, and Ca2+ channels	79252	NA
P2	K18	sample	79332	172,31618	1,10-Diaminodecane	DA10; Decamethylenediamine	Glutamate	Agonist (inverse)	NMDA-polyamine	Inverse agonist at the polyamine recognition site of the NMDA glutamate receptors	79332	NMDA
P2	K19	sample	79253	332,53102	Ganaxolone	3a-Hydroxy-3beta-methyl-5a-pregnan-20-one	GABA	Modulator	GABA-A	Positive allosteric modulator of GABA-A receptors	79253	GABA-A
P2	K20	sample	79333	223,27419	Vanillic acid diethylamide	Ethamivan	Vanilloid	Agonist		CNS and respiratory stimulant	79333	NA
P2	K21	sample	79254	360,43787	Cambinol	NSC-1125476; Tetrahydro-5-[(2-hydroxy-1-naphthalenyl)methyl]-6-phenyl-2-thioxo-4(1H)-Pyrimidinone	Gene Regulation	Inhibitor	SIRT1/2	Sirtuin (Human Silent Information Regulator) Type 1/2 Inhibitor.	79254	SIRT
P2	K22	sample	79334	553,57509	Emetine dihydrochloride hydrate		Apoptosis	Activator		Apoptosis inducer; RNA-Protein translation inhibitor	79334	translation
P2	K23	ctrl U0126	ctrl_U0126								ctrl U0126	MEK
P2	K24	neg ctr DMSO	neg_ctr_DMSO								neg ctr DMSO	NA
P2	L01	empty	no treatment
P2	L02	empty	no treatment
P2	L03	sample	79405	246,31453	Ellipticine	5,11-Dimethyl-6H-pyrido[4,3-b]carbazole	Cell Cycle	Inhibitor	CYP1A1 / TopoII	Cytochrome P450 (CYP1A1)and DNA topoisomerase II inhibitor	79405	CYP1A1 / TopoII
P2	L04	sample	79485	478,55272	JFD00244	1,4-Bis[(p-hydroxyphenethyl)amino]-anthraquinone	Gene Regulation	Inhibitor	SIRT	A SIRT (sirtuin, human silent information regulator) inhibitor.	79485	SIRT
P2	L05	sample	79406	141,17122	Ethosuximide	2-Ethyl-2-methylsuccinimide	Anticonvulsant			Inhibits voltage-gated sodium channels; used for the treatment of absence-type seizures	79406	Na+-channel
P2	L06	sample	79486	248,28407	6-Hydroxymelatonin	3-(N-Acetylaminoethyl)-6-hydroxy-5-methoxyindole	Melatonin	Metabolite		Melatonin metabolite with agonist activity	79486	NA
P2	L07	sample	79407	225,25212	N-Methyl-beta-carboline-3-carboxamide	FG-7142	GABA	Antagonist	GABA-A	GABA-A receptor antagonist	79407	GABA-A
P2	L08	sample	79487	273,2923	Hexamethonium dichloride	N,N,N,N',N',N'-Hexamethyl-1,6-hexanediaminium dichloride	Cholinergic	Antagonist	Nicotinic	Nicotinic acetylcholine receptor antagonist	79487	acetylcholine receptor
P2	L09	sample	79408	538,70644	Fusidic acid sodium	Fusidin	Cell Cycle	Inhibitor		Inhibits protein synthesis in prokaryotes	79408	Protein synthesis
P2	L10	sample	79488	297,74051	Hydrochlorothiazide	6-Chloro-3,4-dihydro-2H-1,2,4-benzothiadiazine-7-sulfonamide 1,1-dioxide	Biochemistry	Inhibitor	Carbonic anhydrase	Carbonic anhydrase inhibitor; diuretic	79488	Carbonic anhydrase
P2	L11	sample	79409	330,74887	Furosemide		Ion Pump	Inhibitor	Na+,K+,Cl- cotransport	Inhibits Na+, K+ and Cl- cotransport	79409	Na+-K+-2Cl- cotransporter
P2	L12	sample	79489	384,30787	JS-K	O2-(2,4-Dinitrophenyl) 1-[(4-ethoxycarbonyl)piperazin-1-yl]diazen-1-ium-1,2-diolate	Nitric Oxide	Donor		Nitric oxide donor; antiproliferative	79489	NO
P2	L13	sample	79410	130,07911	5-Fluorouracil	5-FU	Cell Cycle	Inhibitor	Thymidylate synthetase	Thymidylate synthetase inhibitor; leads to accumulation of cells in S phase	79410	DNA-synthesis
P2	L14	sample	79490	328,29572	(+-)-7-Hydroxy-DPAT hydrobromide	(+-)-7-OH-DPAT HBr; (+-)-Hydroxy-dipropylaminotetralin hydrobromide	Dopamine	Agonist	D3	Selective D3 dopamine receptor agonist	79490	dopamine receptor
P2	L15	sample	79411	246,19682	5-fluoro-5'-deoxyuridine	5'dFUrd	DNA Metabolism	Inhibitor		DNA synthesis inhibitor; antiproliferative	79411	DNA-synthesis
P2	L16	sample	79491	402,44832	L-165,041	4-[3-(4-Acetyl-3-hydroxy-2-propylphenoxy)propoxy]phenoxyacetic acid	Lipid Signaling	Agonist	PPAR-gamma	Peroxisome proliferator-activated receptor (PPAR) gamma agonist.	79491	PPAR
P2	L17	sample	79412	260,25444	Furafylline	3-(2-Furanylmethyl)-3,7-dihydro-1,8-dimethyl-1H-purine-2,6-dione	Biochemistry	Inhibitor	P450IA2	Cytochrome P4501A2 inhibitor	79412	P450
P2	L18	sample	79492	198,09661	Histamine, R(-)-alpha-methyl-, dihydrochloride	R(-)-alpha-Methylhistamine dihydrochloride	Histamine	Agonist	H3	Potent, selective H3 histamine receptor agonist which crosses the blood-brain barrier; inhibits histamine synthesis and release	79492	Histamine receptor
P2	L19	sample	79413	255,23506	Ganciclovir		Cell Cycle	Inhibitor	G2-M checkpoint	Pro-drug nucleoside analog; upon thymidine kinase expression,converted to a phosphorylated active analog and incorporated into DNA, causing death of the malignant dividing cell	79413	G2-M checkpoint
P2	L20	sample	79493	396,83649	CPNQ	5-[4-(4-Chlorobenzoyl)-1-piperazinyl]-8-nitroquinoline	Neurotransmission	Neuroprotectant		Prevents huntingtin-mediated proteosome dysfunction and reduces alpha-synuclein-mediated toxicity; promotes inclusion formation in cellular models of Huntington's and Parkinson's disease.	79493	NA
P2	L21	sample	79414	189,17227	alpha-Guanidinoglutaric acid	GGA	Nitric Oxide	Inhibitor	NOS	Endogenous convulsant; nitric oxide synthase (NOS) inhibitor	79414	NOS
P2	L22	sample	79494	537,29854	GR 55562 dihydrobromide	3-[3-(Dimethylamino)propyl]-4-hydroxy-N-[4-(4-pyridinyl)phenyl]benzamide dihydrobromide	Serotonin	Antagonist	5-HT1B/1D	Selective 5-HT1B/1D serotonin receptor antagonist.	79494	serotonin receptor
P2	L23	ctrl U0126	ctrl_U0126								ctrl U0126	MEK
P2	L24	neg ctr DMSO	neg_ctr_DMSO								neg ctr DMSO	NA
P2	M01	empty	no treatment
P2	M02	empty	no treatment
P2	M03	sample	79255	304,39528	8-Cyclopentyl-1,3-dipropylxanthine	DPCPX; PD 116,948	Adenosine	Antagonist	A1	Selective A1 adenosine receptor antagonist	79255	adenosine receptor
P2	M04	sample	79335	209,72102	R-(-)-Desmethyldeprenyl hydrochloride	L-Nordeprenyl hydrochloride	Neurotransmission	Inhibitor	MAO-B	MAO-B inhibitor; metabolite of L-deprenyl	79335	MAO
P2	M05	sample	79256	226,23408	S-(-)-Carbidopa		Biochemistry	Inhibitor	L-aromatic amino acid decarboxylase	Peripherally active L-aromatic amino acid decarboxylase inhibitor; used in combination with levodopa for the treatment of Parkinson's Disease.	79256	L-aromatic amino acid decarboxylase
P2	M06	sample	79336	336,5629	7,7-Dimethyl-(5Z,8Z)-eicosadienoic acid	DEDA	Lipid	Inhibitor	PLA2 / Lipoxygenase	Phospholipase A2 and lipoxygenase inhibitor	79336	PLA2
P2	M07	sample	79257	273,74019	Chlormezanone	2-(4-Chlorophenyl)tetrahydro-3-methyl-4H-1,3-thiazin-4-one 1,1-dioxide	Neurotransmission	Modulator	Muscle relaxant	Anxiolytic; muscle relaxant	79257	Muscle relaxant
P2	M08	sample	79337	320,43538	(R,R)-cis-Diethyl tetrahydro-2,8-chrysenediol	(5R, 11R)-5,11-Diethyl-5,6,11,12-tetrahydro-2,8-chrysenediol	Hormone	Antagonist	ER-beta	Potent estrogen receptor beta antagonist; potent partial agonist at estrogen receptor alpha	79337	ER
P2	M09	sample	79258	276,12029	CNQX disodium	6-Cyano-7-nitroquinoxaline-2,3-dione	Glutamate	Antagonist	AMPA/Kainate	Potent, competitive AMPA/kainate glutamate receptor antagonist	79258	AMPA
P2	M10	sample	79338	504,6376	Dipyridamole		Adenosine	Inhibitor		Coronary vasodilator; adenosine transport inhibitor	79338	NA
P2	M11	sample	79259	418,30266	Decamethonium dibromide	Decamethylene bis(trimethylammonium bromide)	Cholinergic	Agonist	Nicotinic	Nicotinic acetylcholine receptor partial agonist; depolarizing neuromuscular blocker	79259	acetylcholine receptor
P2	M12	sample	79339	318,25688	Dipropyldopamine hydrobromide		Dopamine	Agonist		Dopamine receptor agonist	79339	dopamine receptor
P2	M13	sample	79260	319,14644	D-ribofuranosylbenzimidazole	DRB; 5,6-Dichlorobenzimidazole riboside	Transcription	Inhibitor		Inhibitor of RNA synthesis; chain terminator	79260	RNA-synthesis
P2	M14	sample	79340	357,62104	(+-)-DOI hydrochloride	(+-)-2,5-Dimethoxy-4-iodoamphetamine hydrochloride	Serotonin	Agonist	5-HT2/5-HT1C	Potent and selective 5-HT2 serotonin receptor agonist that crosses the blood brain barrier	79340	serotonin receptor
P2	M15	sample	79261	86,09122	2,3-Butanedione	Biacetyl; BDM	Cytoskeleton and ECM	Inhibitor	Myosin ATPase	Reversible myosin ATPase inhibitor	79261	Myosin ATPase
P2	M16	sample	79341	347,86381	Eliprodil	alpha-(4-Chlorophenyl)-4-[(4-fluorophenyl)methyl]-1-piperidineethanol	Glutamate	Antagonist	NMDA-polyamine	NR2B selective NMDA receptor antagonist (polyamine site); potential clinical use to treat both acute and chronic pain.	79341	NMDA
P2	M17	sample	79262	238,71923	N^G,N^G-Dimethylarginine hydrochloride	asym-Dimethylarginine hydrochlorideADMA	Nitric Oxide	Inhibitor	NOS	Reversible inhibitor of nitric oxide synthetase in vivo and in vitro	79262	NOS
P2	M18	sample	79342	356,26264	Dihydro-beta-erythroidine hydrobromide	3beta-1,6-Didehydro-14,17-dihydro-3-methoxy-16(15H)-oxaerythrinan-15-one hydrobromide	Cholinergic	Antagonist	nAch	Competitive nicotinic acetylcholine receptor antagonist.	79342	nAch
P2	M19	sample	79263	180,16741	1,7-Dimethylxanthine	Paraxanthine	Adenosine	Antagonist	A1 > A2	Adenosine receptor ligand; major metabolite of caffeine	79263	adenosine receptor
P2	M20	sample	79343	344,84165	Epibestatin hydrochloride	([2R,3R]-3-Amino-2-hydroxy-4-phenylbutanoyl)-L-leucine hydrochloride	Biochemistry	Inhibitor	Metalloprotease	Metallo-protease inhibitor; aminopeptidase inhibitor	79343	Metalloprotease
P2	M21	sample	79264	203,67043	N-Methyldopamine hydrochloride	Epinine hydrochloride; Deoxyepinephrine hydrochloride	Dopamine	Agonist		Dopamine receptor agonist	79264	dopamine receptor
P2	M22	sample	79344	308,29912	5'-N-Ethylcarboxamidoadenosine	NECA	Adenosine	Agonist	A1/A2	Potent adenosine receptor agonist with equal affinity at A1 and A2 receptors	79344	adenosine receptor
P2	M23	ctrl U0126	ctrl_U0126								ctrl U0126	MEK
P2	M24	neg ctr DMSO	neg_ctr_DMSO								neg ctr DMSO	NA
P2	N01	empty	no treatment
P2	N02	empty	no treatment
P2	N03	sample	79415	274,18278	Ebselen	2-Phenyl-1,2-benzisoselenazol-3(2H)-one	Leukotriene	Inhibitor	Lipoxygenases / glutathione S-transferase	Antioxidant; inhibits mammalian lipoxygenases and glutathione S-transferase	79415	Lipoxygenases / glutathione S-transferase
P2	N04	sample	79495	445,54444	Glipizide		K+ Channel	Blocker	ATP-sensitive	ATP-dependent K+ channel blocker	79495	K+ channel
P2	N05	sample	79416	355,5029	JX401	1-[2-Methoxy-4-(methylthio)benzoyl]-4-benzylpiperidine	Phosphorylation	Inhibitor	p38a MAPK	Potent, non-cytotoxic, membrane permeable p38a MAPK inhibitor.	79416	p38/MPKKK
P2	N06	sample	79496	362,1943	Hexamethonium bromide	Hexane-1,6-bis(trimethylammonium bromide)	Cholinergic	Antagonist	Nicotinic	Blocks nicotinic acetylcholine receptors at autonomic ganglia	79496	acetylcholine receptor
P2	N07	sample	79417	340,44963	DPO-1	Diphenyl phosphine oxide-1	K+ Channel	Blocker	Ikur and Kv1.5	Blocker of the IKur ultrarapid delayed rectifier current and Kv1.5 potassium channel.	79417	K+-channel
P2	N08	sample	79497	394,73164	Bendamustine hydrochloride	Treanda, 1H-Benzimidazole-2-butanoic acid, 5-[bis(2-chloroethyl)amino]-1-methyl monohydrochloride	Apoptosis			DNA-alkylator with a distinct pattern of activity. Bendamustine activates DNA-damage stress response and apoptosis; inhibits mitotic checkpoints; and induces mitotic catastrophe. DNA-alkylator with a distinct pattern of activity. Bendamustine activ...	79497	DNA_alkylation
P2	N09	sample	79418	384,27319	Fenoterol hydrobromide	2-(3,5-Dihydroxyphenyl)-2-hydroxy-2'-(4-hydroxyphenyl)-1'-methyldiethylamine hydrobromide	Adrenoceptor	Agonist	beta2	Beta2-adrenoceptor agonist; bronchodilator	79418	adrenoceptor
P2	N10	sample	79498	396,44975	SB 218795	(-)-(R)-N-(alpha-methoxycarbonylbenzyl)-2-phenylquinoline-4-carboxamide	Neurotransmission	Antagonist	NK3	Non-peptide NK3 tachykinin receptor antagonist.	79498	tachykinin receptor
P2	N11	sample	79419	183,18395	p-Fluoro-L-phenylalanine	4-Fluoro-L-phenylalanine	Neurotransmission	Substrate	Tyrosine Hydroxylase	Substrate for tyrosine hydroxylase; arrests cells at G2	79419	Tyrosine Hydroxylase
P2	N12	sample	79499	391,55841	Retinoic acid p-hydroxyanilide	N-(4-Hydroxyphenyl)retinamide	Cell Cycle	Inhibitor		Vitamin A acid analog with antiproliferative activity in cultured human breast cancer cells	79499	NA
P2	N13	sample	79420	712,15504	Esomeprazole magnesium dihydrate	(S)-Omeprazole magnesium dihydrate, Nexium dihydrate, (T-4)-Bis[6-methoxy-2-[(S)-[(4-methoxy-3,5-dimethyl-2-pyridinyl)methyl]sulfinyl-?O]-1H-benzimidazolato-?N3]-Magnesium dihydrate	Ion Channel	Inhibitor		Esomeprazole magnesium dihydrate is a leading proton pump inhibitor.	79420	H+-pump
P2	N14	sample	79500	302,34982	MHPG sulfate potassium	4-Hydroxy-3-methoxyphenylglycol-4-sulfate potassium	Adrenoceptor	Metabolite		Norepinephrine metabolite	79500	NA
P2	N15	sample	79421	420,40082	Flupirtine maleate	2-amino-6-[[(4-fluorophenyl)methyl]amino]-3-pyridinyl]-carbamic acid, ethyl ester maleate	Glutamate	Antagonist	NMDA	NMDA glutamate receptor antagonist; centrally acting analgesic	79421	NMDA
P2	N16	sample	79501	220,22989	5-Hydroxy-L-tryptophan	S(+)-1-alpha-Amino-5-hydroxyindole-3-propionic acid	Serotonin	Precursor		Serotonin precursor; antidepressant; anti-epileptic	79501	Serotonin
P2	N17	sample	79422	347,41757	FPL 64176	2,5-Dimethyl-4-[2-(phenylmethyl)benzoyl]-1H-pyrrole-3-carboxylic acid methyl ester	Ca2+ Channel	Activator	L-type	Potent L-type Ca2+ channel activator	79422	Ca2+-channel
P2	N18	sample	79502	210,25093	5-hydroxydecanoic acid sodium		K+ Channel	Blocker		Blocks post ischemic actions of the K+ channel activator cromakalim	79502	K+-channel
P2	N19	sample	79423	146,14705	L-Glutamine	S(+)-Glutamic acid 5-amide	Glutamate	Agonist		Excitatory amino acid	79423	NA
P2	N20	sample	79503	310,39328	NSC 95397	2,3-bis[(2-Hydroxyethyl)thio]-1,4-naphthoquinone	Phosphorylation	Inhibitor	Cdc25	Selective, irreversible Cdc25 dual specificity phosphatase inhibitor.	79503	Cdc25
P2	N21	sample	79424	891,5442	Gallamine triethiodide		Cholinergic	Antagonist	M2	M2 muscarinic acetylcholine receptor antagonist; muscle relaxant	79424	muscarinic acetylcholine receptor
P2	N22	sample	79504	374,67545	IMID-4F hydrochloride	2-[N-(2,6-dichlorophenyl)-N-(4-fluorobenzyl)amino]-2-imidazoline hydrochloride	K+ Channel	Blocker		Imidazoline-based K(ATP) channel blocker	79504	K+-channel
P2	N23	ctrl U0126	ctrl_U0126								ctrl U0126	MEK
P2	N24	neg ctr DMSO	neg_ctr_DMSO								neg ctr DMSO	NA
P2	O01	empty	no treatment								no treatment	NA
P2	O02	empty	no treatment								no treatment	NA
P2	O03	sample	79265	248,28692	8-Cyclopentyl-1,3-dimethylxanthine	CPT; 8-Cyclopentyltheophylline	Adenosine	Antagonist	A1	Selective A1 adenosine receptor antagonist	79265	adenosine receptor
P2	O04	sample	79345	156,18866	2,2'-Bipyridyl	alpha,alpha'-Bipyridyl	Biochemistry	Inhibitor	Metalloprotease	Metalloprotease inhibitor	79345	Metalloprotease
P2	O05	sample	79266	410,74172	(+-)-Chloro-APB hydrobromide	(+-)-SKF-82958 hydrobromide	Dopamine	Agonist	D1	D1 dopamine receptor agonist.	79266	dopamine receptor
P2	O06	sample	79346	465,4431	(+-) trans-U-50488 methanesulfonate	trans-(+-)-3,4-Dichloro-N-methyl-N-[2-(1-pyrrolidinyl)-cyclohexyl]-benzeneacetamide methanesulfonate	Opioid	Agonist	kappa	Selective kappa opioid receptor agonist.	79346	opioid receptor
P2	O07	sample	79267	330,77655	8-(3-Chlorostyryl)caffeine	CSC	Adenosine	Antagonist	A2A	Selective A2A adenosine receptor antagonist	79267	adenosine receptor
P2	O08	sample	79347	220,23266	SP600125	Anthrapyrazolone; 1,9-Pyrazoloanthrone	Phosphorylation	Inhibitor	c-JNK	Selective c-Jun N-terminal kinase (c-JNK) inhibitor.	79347	c-JNK
P2	O09	sample	79268	247,29649	CX 546	1-(1,4-Benzodioxan-6-ylcarbonyl)piperidine	Glutamate	Modulator	AMPA	Positive AMPA glutamate receptor modulator; more potent than 1-BCP	79268	AMPA
P2	O10	sample	79348	547,59143	Doxazosin mesylate	1-(4-amino-6,7-dimethoxy-2-quinazolinyl)-4-[4-(1,4-benzodioxan-2-yl)carpiperazin-1-yl)]-6,7-dimethoxyquinazoline mesylate	Adrenoceptor	Blocker	alpha1	alpha1 adrenoceptor blocker	79348	adrenoceptor
P2	O11	sample	79269	887,48879	P1,P4-Di(adenosine-5')tetraphosphate triammonium	Ap4A	Biochemistry	Inhibitor		Dinucleoside polyphosphate that competitively inhibits ADP-induced platelet aggregation	79269	NA
P2	O12	sample	79349	488,4375	AC-93253 iodide	2-[3-(1,3-Dihydro-1,3,3-trimethyl-2H-indol-2-ylidene)-1-propenyl]-3-ethyl-benzothiazolium iodide	Hormone	Agonist	RAR(a)	Potent, cell permeable, subtype selective retinoic acid receptor (RARalpha) agonist.	79349	RAR
P2	O13	sample	79270	373,50514	SANT-1	(4-Benzyl-piperazin-1-yl)-(3,5-dimethyl-1-phenyl-1H-pyrazol-4-ylmethylene)-amine	Angiogensis	Inhibitor	Smo	Potent sonic hedgehog pathway (Shh) antagonist; inhibits by binding directly to smoothened (Smo) receptor.	79270	Smo
P2	O14	sample	79350	226,5346	(+-)-2,3-Dichloro-alpha-methylbenzylamine hydrochloride	DCMB hydrochloride; LY-78335	Neurotransmission	Inhibitor	PNMT	Inhibitor of phenylethanolamine N-methyltransferase (PNMT); alpha2 adrenoceptor blocker	79350	PNMT
P2	O15	sample	79271	172,18814	N,N,N',N'-Tetramethylazodicarboxamide	Azodicarboxylic acid bis(dimethylamide); diamide	Cell Stress	Modulator	Thiols	Thiol-oxidizing agent	79271	Thiols
P2	O16	sample	79351	200,10858	3,5-Dinitrocatechol	OR-486	Neurotransmission	Inhibitor	COMT	Selective inhibitor of catechol O-methyl transferase (COMT).	79351	COMT
P2	O17	sample	79272	288,85669	Clodronic acid	Cl2MDP; Clodronic acid disodium magnesium salt; DMDP	Cytoskeleton and ECM	Inhibitor	MMP1 / collagenase	Matrix metalloproteinase 1 (MMP1) and collagenase inhibitor	79272	MMP
P2	O18	sample	79352	402,51067	AL-8810	(5Z, 13E)-(9S,11S,15R)-9,15,dihydroxy-11-fluoro-15-(2-indanyl)-16,17,18,19,20,pentanor-5,13-prostadienoic acid	Prostaglandin	Antagonist	FP Receptor	Prostaglandin F2alpha analog with selective antagonist effects at the prostaglandin F2alpha (FP) receptor	79352	FP Receptor
P2	O19	sample	79273	218,2111	2,3-Dimethoxy-1,4-naphthoquinone	DMNQ	Cell Stress	Modulator		Redox cycling agent used to study role of ROS (reactive oxygen species)	79273	ROS
P2	O20	sample	79353	287,36182	Etodolac	1,8-Diethyl-1,3,4,9-tetrahydropyrano[3,4-b]indole-1-acetic acid	Prostaglandin	Inhibitor	COX	Non-steroidal anti-inflammatory drug (NSAID)	79353	COX
P2	O21	sample	79274	318,20303	1,1-Dimethyl-4-phenyl-piperazinium iodide	DMPP	Cholinergic	Agonist		Nicotinic acetylcholine receptor agonist	79274	NA
P2	O22	sample	79354	357,41294	E-64	L-trans-3-Carboxyoxiran-2-carbonyl-L-leucylagmatine	Biochemistry	Inhibitor	Cysteine protease	Irreversible inhibitor of cysteine proteases	79354	Cysteine protease
P2	O23	empty	no treatment								no treatment	NA
P2	O24	empty	no treatment								no treatment	NA
P2	P01	empty	no treatment								no treatment	NA
P2	P02	empty	no treatment								no treatment	NA
P2	P03	sample	79425	347,41757	GW9508	4-(3-Phenoxybenzylamino)phenylpropionic acid	Lipids	Agonist	FFA1/GPR40	GW9508 is a selective FFA1/GPR40 agonist	79425	FFA1/GPR40
P2	P04	sample	79505	329,78897	GYKI 52466 hydrochloride	1-(4-Aminophenyl)-4-methyl-7,8-methylenedioxy-5H-2,3-benzodiazepine hydrochloride	Glutamate	Antagonist	AMPA/kainate	Selective AMPA/kainate glutamate receptor antagonist; anticonvulsant; skeletal muscle relaxant	79505	AMPA
P2	P05	sample	79426	270,24395	Emodin		Phosphorylation	Inhibitor	p56lck TK	p56lck Tyrosine kinase inhibitor	79426	p56lck TK
P2	P06	sample	79506	182,17765	4-Hydroxy-3-methoxyphenylacetic acid	Homovanillic acid; HVA	Dopamine	Metabolite		Dopamine metabolite	79506	dopamine
P2	P07	sample	79427	334,37529	(-)-Eseroline fumarate		Cholinergic	Inhibitor	Cholinesterase	Metabolite of physostigmine (eserine); potent analgesic; cholinesterase inhibitor	79427	Cholinesterase
P2	P08	sample	79507	213,19172	6-Hydroxy-DL-DOPA	2,5-Dihydroxy-DL-tyrosine	Adrenoceptor	Neurotoxin		Precursor of the catecholaminergic neurotoxin, 6-hydroxydopamine; converted to 6-hydroxydopamine by L-aromatic amino acid decarboxylase	79507	NA
P2	P09	sample	79428	345,79528	S-(+)-Fluoxetine hydrochloride		Serotonin	Inhibitor	Reuptake	Selective serotonin reuptake inhibitor	79428	serotonin
P2	P10	sample	79508	246,22165	Hispidin	6-(3,4-dihydroxystyrl)-4-hydroxy-2-pyrone	Phosphorylation	Inhibitor	PKC-beta	Potent protein kinase C-beta inhibitor	79508	PKC
P2	P11	sample	79429	510,45316	Fluphenazine dihydrochloride		Dopamine	Antagonist	D1/D2	Dopamine receptor antagonist; antipsychotic	79429	dopamine receptor
P2	P12	sample	79509	536,26227	ABT-702 dihydrochloride	4-Amino-5-(3-bromophenyl)-7-(6-morpholinopyridin-3-yl)pyrido[2,3-d]pyrimidine dihydrochloride	Phosphorylation	Inhibitor	ADK	Adenosine kinase (ADK) inhibitor.	79509	ADK
P2	P13	sample	79430	386,67579	Fenoldopam bromide	SKF-82526	Dopamine	Agonist	D1	Peripheral D1 dopamine receptor agonist	79430	dopamine receptor
P2	P14	sample	79510	191,18813	5-Hydroxyindolacetic acid	5-HIAA	Serotonin	Metabolite		Serotonin metabolite	79510	Serotonin
P2	P15	sample	79431	276,21712	Flutamide	2-Methyl-N-(4-nitro-3-[trifluoromethyl]phenyl)propanamide	Hormone	Inhibitor	Androgen	Non-steroidal anti-androgen	79431	Androgen
P2	P16	sample	79511	69,49098	Hydroxylamine hydrochloride		Neurotransmission	Inhibitor	MAO	Monoamine oxidase inhibitor	79511	MAO
P2	P17	sample	79432	345,79528	Fluoxetine hydrochloride	Prozac; LY-110,140 hydrochloride	Serotonin	Inhibitor	Reuptake	Selective serotonin reuptake inhibitor	79432	serotonin
P2	P18	sample	79512	328,29572	R-(+)-8-Hydroxy-DPAT hydrobromide	(+)-8-Hydroxy-2-(dipropylamino)tetralin hydrobromide	Serotonin	Agonist	5-HT1A	Full 5-HT1A serotonin receptor agonist; active enantiomer of (+-)-8-hydroxy-DPAT	79512	serotonin receptor
P2	P19	sample	79433	699,61242	Guanidinyl-naltrindole di-trifluoroacetate	GNTI di-trifluoroacetate	Opioid	Antagonist	kappa	Selective kappa opioid receptor antagonist	79433	opioid receptor
P2	P20	sample	79513	240,26679	Imazodan	Cl 914	Cyclic Nucleotides	Inhibitor	PDE II	Selective phosphodiesterase II (PDEII) inhibitor	79513	PDE
P2	P21	sample	79434	487,51792	GBR-12935 dihydrochloride	1-[2-(Diphenylmethoxy)ethyl]-4-(3-phenylpropyl)-piperazine dihydrochloride	Dopamine	Inhibitor	Reuptake	Dopamine reuptake inhibitor	79434	dopamine
P2	P22	sample	79514	361,35186	R(-)-Isoproterenol (+)-bitartrate		Adrenoceptor	Agonist	beta	Sympathomimetic amine acting almost exclusively on beta adrenoceptors; bronchodilator; active enantiomer of Isoproterenol	79514	adrenoceptor
P2	P23	empty	no treatment								no treatment	NA
P2	P24	empty	no treatment								no treatment	NA
P3	A01	empty	no treatment								no treatment	NA
P3	A02	empty	no treatment								no treatment	NA
P3	A03	sample	79515	452,74431	ML-7	1-(5-Iodonaphthalene-1-sulfonyl)-1H-hexahydro-1,4-diazepine hydrochloride	Phosphorylation	Inhibitor	MLCK	Selective myosin light chain kinase (MLCK) inhibitor	79515	MLCK
P3	A04	sample	79595	305,89194	TMPH hydrochloride	2,2,6,6-Tetramethylpiperidin-4-yl heptanoate hydrochloride	Cholinergic	Inhibitor	Nicotinic	Potent inhibitor of neuronal nicotinic receptors. Subtype specific (alpha3/4 and beta 2/4 combinations).	79595	acetylcholine receptor
P3	A05	sample	79516	222,24868	3-Isobutyl-1-methylxanthine	IBMX	Adenosine	Inhibitor	Phosphodiesterase	Potent phosphodiesterase inhibitor; more active than theophylline at adenosine receptors	79516	Phosphodiesterase
P3	A06	sample	79596	527,66624	L-750,667 trihydrochloride	(+-)-3-[4-Iodophenyl)-1-piperazyl] methylpyrrolo [2,3-b] pyrimidine	Dopamine	Antagonist	D4	Selective D4 dopamine receptor antagonist	79596	dopamine receptor
P3	A07	sample	79517	277,21877	Iproniazid phosphate		Neurotransmission	Inhibitor	MAO	Monoamine oxidase inhibitor	79517	MAO
P3	A08	sample	79597	118,56679	4-Methylpyrazole hydrochloride	Fomepizole	Biochemistry	Inhibitor	Alcohol dehydrogenase	Alcohol dehydrogenase inhibitor	79597	Alcohol Dehydrogenase
P3	A09	sample	79518	648,26434	m-Iodobenzylguanidine hemisulfate	MIBG	Apoptosis	Activator		Antitumor agent which inhibits ADP ribosylation; induces changes in the mitochondrial membrane potential, activation of caspase-3 and DNA fragmentation	79518	ADP ribosylation
P3	A10	sample	79598	578,88491	p-MPPI hydrochloride	4-Iodo-N-[2-4-(methoxyphenyl)-1-piperazinyl]ethyl]-N-2-pyridinyl-benzamide hydrochloride	Serotonin	Antagonist	5-HT1A	Selective 5-HT1A serotonin receptor antagonist which crosses the blood-brain barrier	79598	serotonin receptor
P3	A11	sample	79519	332,06134	Imetit dihydrobromide	S-[2-(Imidazol-4-yl)ethyl]isothiourea dihydrochloride	Histamine	Agonist	H3	Potent and selective H3 histamine receptor agonist	79519	Histamine receptor
P3	A12	sample	79599	242,23633	Molsidomine	SIN-10	Nitric Oxide	Donor		Vasodilator; converted by the liver to the active metabolite, SIN-1	79599	NA
P3	A13	sample	79520	307,40157	JL-18	8-Methyl-6-(4-methyl-1-piperazinyl)-11H-pyrido[2,3-b][1,4]benzeodiazepine	Dopamine	Antagonist	D4>D2	Clozapine analog which is 25 fold selective for the D4 dopamine receptor versus the D2 dopamine receptor	79520	dopamine receptor
P3	A14	sample	79600	403,52878	Metergoline	[[(8beta)-1,6-Dimethylergolin-8-yl]-methyl]carbamic acid phenylmethyl ester	Serotonin	Antagonist	5-HT2/5-HT1D	5-HT1/5-HT2 Serotonin receptor antagonist; analgesic; antipyretic	79600	serotonin receptor
P3	A15	sample	79521	327,18287	Kenpaullone	NSC 664704	Phosphorylation	Inhibitor	CDK1, CDK2, CDK5	Potent inhibitor of CDK1/cyclin B, CDK2/cyclin A, CDK2/cyclin E, and CDK5/p25	79521	CDK
P3	A16	sample	79601	318,1371	Meclofenamic acid sodium	2-([2,6-Dichloro-3-methylphenyl]amino)benzoic acid sodium	Prostaglandin	Inhibitor	COX / 5-Lipoxygenase	Cyclooxygenase and 5-Lipoxygenase inhibitor	79601	COX
P3	A17	sample	79522	452,55485	LY-367,265	1-[2-[4-(6-fluoro-1H-indol-3-yl)-3,6-dihydro-1(2H)-pyridinyl]ethyl]-5,6-dihydro-1H,4H-[1,2,5]thiadiazolo[4.3.2-ij]quinoline-2,2-dioxide	Serotonin	Antagonist	Reuptake	Inhibits serotonin reuptake; 5-HT2A serotonin receptor antagonist	79522	serotonin
P3	A18	sample	79602	684,83162	(+-)-Metoprolol (+)-tartrate	1-(Isopropylamino)-3-(p-[beta-methoxyethyl]phenoxy)-2-propanol tartrate	Adrenoceptor	Antagonist	beta1	Beta1-Adrenoceptor antagonist	79602	adrenoceptor
P3	A19	sample	79523	270,21293	Leflunomide	5-Methylisoxazole-4-(4-trifluoromethylcarboxanilide)	Immune System	Inhibitor		Immunosuppressive; its metabolite, a malononitrile derivative, inhibits dihydroorotate dehydrogenase (in the de novo pyrimidine synthesis pathway) and several protein tyrosine kinases	79523	NA
P3	A20	sample	79603	483,8263	GW405833 hydrochloride	1-(2,3-Dichlorobenzoyl)-5-methoxy-2-methyl-(3-(morpholin-4-yl)ethyl)-1H-indole hydrochloride	Cannabanoid	Agonist	CB2	Selective cannabanoid CB2 receptor agonist; analgesic.	79603	CB
P3	A21	sample	79524	360,00661	LFM-A13	alpha-Cyano-beta-hydroxy-beta-methyl-N-(2,5-dibromophenyl)propenamide	Phosphorylation	Inhibitor	BTK	Potent and selective inhibitor of Bruton's tyrosine kinase (BTK)	79524	BTK
P3	A22	sample	79604	382,46352	MDL 28170	Z-Val-Phe-CHO	Cell Cycle	Inhibitor	Calpain I / II	Cell permeable calpain I and II inhibitor	79604	Calpain
P3	A23	empty	no treatment								no treatment	NA
P3	A24	empty	no treatment								no treatment	NA
P3	B01	empty	no treatment								no treatment	NA
P3	B02	empty	no treatment								no treatment	NA
P3	B03	sample	79675	429,6078	Mifepristone	RU-486	Hormone	Antagonist	Progesterone	Progesterone receptor antagonist	79675	Progesterone
P3	B04	sample	79755	360,3699	Nitrendipine	1,4-Dihydro-2,6-dimethyl-4-(3-nitrophenyl)-3,5-pyridinecarboxylic acid ethyl methyl ester	Ca2+ Channel	Antagonist	L-type	Ca2+ channel blocker; antihypertensive	79755	Ca2+-channel
P3	B05	sample	79676	492,96093	Minocycline hydrochloride		Cell Cycle	Inhibitor		Basement membrane protease inhibitor; inhibits endothelial cell proliferation and angiogenesis.	79676	NA
P3	B06	sample	79756	445,52279	Naloxone benzoylhydrazone	[(5alpha)-4,5-Epoxy-3,14-dihydroxy-17-(2-propenyl)morphinan-6-ylidene]hydrazide benzoic acid	Opioid	Agonist	kappa	kappa3 Opioid receptor agonist; mixed mu opioid receptor agonist/antagonist	79756	opioid receptor
P3	B07	sample	79677	337,37873	(-)-MK-801 hydrogen maleate	(5S,10R)-(_)-5-Methyl-10,11-dihydro-5H-dibenzo[a,d]cyclohepten-5,10-imine	Glutamate	Antagonist	NMDA	Less active enantiomer of (+)-MK-801 hydrogen maleate; anticonvulsant; NMDA glutamate receptor antagonist.	79677	NMDA
P3	B08	sample	79757	298,35031	Olomoucine	2-[[9-Methyl-6-[(phenylmethyl)amino]-9H-purin-2-yl]amino]-ethanol	Phosphorylation	Inhibitor	PK	Potent and selective inhibitor of cdc2, cdk and cyclin-dependent kinases	79757	CDK
P3	B09	sample	79678	452,66091	Methiothepin mesylate	1-[10,11-Dihydro--8-(methylthio)dibenzo[b,f]thiepin-10-yl]-4-methylpiperazine mesylate	Serotonin	Antagonist	5-HT1E, 5-HT1F, 5-HT6	5-HT1 Serotonin receptor antagonist; blocks serotonin autoreceptors	79678	serotonin receptor
P3	B10	sample	79758	305,85108	Orphenadrine hydrochloride	beta-Dimethylaminoethyl 2-methylbenzhydryl ether hydrochloride	Cholinergic	Antagonist	Muscarinic	Muscarinic acetylcholine receptor antagonist; H1 histamine receptor antagonist	79758	acetylcholine receptor
P3	B11	sample	79679	376,19867	MDL 105,519	(Z)-2-Carboxy-4,6-dichloroindole-3-(2'-phenyl-2'-carboxy)-ene	Glutamate	Antagonist	NMDA-Glycine	High affinity NMDA glutamate receptor antagonist at the glycine site	79679	NMDA
P3	B12	sample	79759	460,9837	(+-)-Octoclothepin maleate	1-(8-Chloro-10,11-dihydrobenzo[b,f]thiepin-10-yl)-4-methyl-piperazine maleate	Dopamine	Antagonist	D2	D2 Dopamine receptor antagonist; serotonin receptor antagonist	79759	dopamine receptor
P3	B13	sample	79680	734,72715	nor-Binaltorphimine dihydrochloride	nor-BNI dihydrochloride	Opioid	Antagonist	kappa	Highly selective kappa opioid receptor antagonist	79680	opioid receptor
P3	B14	sample	79760	185,07411	O-Phospho-L-serine	L-Phosphoserine	Glutamate	Antagonist	NMDA	Competitive NMDA glutamate receptor antagonist with close structural similarity to L-glutamate	79760	NMDA
P3	B15	sample	79681	234,61626	NCS-356	4-(4-chlorophenyl)-4-hydroxy-2-butanoic acid	GABA	Agonist	gamma-Hydroxybutyrate	gamma-Hydroxybutyrate receptor agonist	79681	gamma-Hydroxybutyrate
P3	B16	sample	79761	732,68745	Pancuronium bromide	1,1'-([2beta,3alpha,5alpha,16beta,17beta]-3,17-Bis[acetyloxy]androstane-2,16-diyl)bis(1-methylpiperidinium) dibromide	Cholinergic	Antagonist		Aminosteroidal neuromuscular blocking agent; skeletal muscle relaxant	79761	NA
P3	B17	sample	79682	462,41412	(-)-Nicotine hydrogen tartrate salt	(-)-1-Methyl-2-(3-pyridyl)pyrrolidine	Cholinergic	Agonist	Nicotinic	Prototype nicotinic acetylcholine receptor agonist	79682	acetylcholine receptor
P3	B18	sample	79762	538,59739	Pentolinium di[L(+)-tartrate]	1,1'-Pentamethylenebis(1-methylpyrrolidinium hydrogen tartrate)	Cholinergic	Antagonist	Nicotinic	Peripheral ganglionic nicotinic acetylcholine receptor antagonist	79762	acetylcholine receptor
P3	B19	sample	79683	515,9985	Nicardipine hydrochloride	YC-93 hydrochloride	Ca2+ Channel	Antagonist	L-type	L-type Ca2+ channel antagonist; antihypertensive	79683	Ca2+-channel
P3	B20	sample	79763	166,19735	Valproic acid sodium	2-Propylpentanoic acid sodium	Anticonvulsant			Anticonvulsant	79763	NA
P3	B21	sample	79684	1162,88665	NF 023	8,8'-[carbonylbis(imino-3,1-phenylene carbonylimino)]bis(1,3,5-naphthalene-trisulfonic acid) hexasodium salt	P2 Receptor	Antagonist	P2X1	Potent, selective P2X1 receptor antagonist	79684	P2 receptor
P3	B22	sample	79764	401,46644	Pyrilamine maleate	Mepyramine maleate	Histamine	Antagonist	H1	H1 Histamine receptor antagonist	79764	Histamine receptor
P3	B23	empty	no treatment								no treatment	NA
P3	B24	empty	no treatment								no treatment	NA
P3	C01	empty	no treatment
P3	C02	ctrl Paclitaxel	ctrl_Paclitaxel								ctrl Paclitaxel	Tubulin
P3	C03	sample	79525	158,11457	(+-)-Ibotenic acid	(+-)-alpha-Amino-3-hydroxy-5-isoxazoleacetic acid	Glutamate	Agonist	NMDA	Potent NMDA/metabotropic glutamate receptor agonist; excitotoxin; originally isolated from Amanita pantherina and Amanita muscaria	79525	NMDA
P3	C04	sample	79605	481,39917	Lorglumide sodium	CR 1409	Cholecystokinin	Antagonist	CCK-A	Potent and selective non-peptide cholecystokinin (CCK) receptor antagonist; orally active	79605	CCK-A
P3	C05	sample	79526	240,69146	Idazoxan hydrochloride	RX 781094	Imidazoline	Ligand	I1 / I2	I2-imidazoline agonist; I1-imidazoline antagonist; alpha2-Adrenergic antagonist	79526	imidazoline
P3	C06	sample	79606	391,47677	Linopirdine	DuP 996	Cholinergic	Releaser		Stimulates release of acetylcholine and other neurotransmitters; cognitive enhancer	79606	NA
P3	C07	sample	79527	361,35186	S(+)-Isoproterenol (+)-bitartrate		Adrenoceptor		beta	Sympathomimetic amine acting almost exclusively on beta adrenoceptors; bronchodilator; less active enantiomer of Isoproterenol	79527	adrenoceptor
P3	C08	sample	79607	301,32607	Nocodazole	R 17934	Cytoskeleton and ECM	Inhibitor	beta-tubulin	Disrupts microtubules by binding to beta-tubulin	79607	Tubulin
P3	C09	sample	79528	206,28721	S(+)-Ibuprofen	S-(+)-2-(4-Isobutylphenyl)propionic acid	Prostaglandin	Inhibitor	COX	Active enantiomer of Ibuprofen; NSAID	79528	COX
P3	C10	sample	79608	520,60362	Metaproterenol hemisulfate		Adrenoceptor	Agonist	beta2	beta2-Adrenoceptor agonist	79608	adrenoceptor
P3	C11	sample	79529	161,16164	1,5-Isoquinolinediol	1,5-Dihydroxyisoquinoline	Apoptosis	Inhibitor	PARS	Potent inhibitor of Poly(ADP-ribose) synthetase which is activated by nitric oxide; neuroprotective agent	79529	PARS
P3	C12	sample	79609	343,20107	BBMP	5-(Benylsulfonyl)-4-bromo-2-methyl-3(2H)-pyridazinone	Cell Stress	Inhibitor	PTP	Mitochondrial permeability transition pore (PTP) inhibitor. PTP inhibitors and mitochondrial depolarization are potential therapeutics for neurodegenerative diseases.	79609	PTP
P3	C13	sample	79530	213,23535	Kainic acid	2-Carboxy-3-carboxymethyl-4-isopropenylpyrrolidine	Glutamate	Agonist	Kainate	Excitatory amino acid receptor agonist selective for the kainate glutamate receptor subtype; conformationally restricted analog of L-glutamic acid	79530	AMPA
P3	C14	sample	79610	519,42669	(-)-cis-(1S,2R)-U-50488 tartrate	(-)-(1S,2R)-cis-3,4-Dichloro-N-methyl-N-[2-(1-pyrrolidinyl)cyclohexyl]benzeneacetamide tartrate	Neurotransmission	Ligand	Sigma receptor	Potent sigma receptor ligand.	79610	sigma0
P3	C15	sample	79531	466,66969	U-73343	1-[6-[((17_)-3-Methoxyestra-1,3,5[10]-trien-17-yl)amino]hexyl]-2,5-pyrrolidinedione	G-protein		PLC	Inactive analog of U73122 (Rack 16, Well D06)	79531	PLC
P3	C16	sample	79611	211,22503	Milrinone	1,6-Dihydro-2-methyl-6-oxo-[3,4'-bipyridine]-5-carbonitrile	Cyclic Nucleotides	Inhibitor	PDE III	Phosphodiesterase III inhibitor	79611	PDE
P3	C17	sample	79532	430,95436	LY-310,762 hydrochloride		Serotonin	Antagonist	5-HT1D	Potent, selective 5-HT 1D serotonin receptor antagonist.	79532	serotonin receptor
P3	C18	sample	79612	229,71144	6-Methyl-2-(phenylethynyl)pyridine hydrochloride	MPEP hydrochloride	Glutamate	Antagonist	mGluR5	Highly selective, non-competitive mGluR5 metabotropic glutamate receptor antagonist	79612	glutamate receptor
P3	C19	sample	79533	626,39328	VER-3323 hemifumarate salt	(S)-1-(6-Bromo-2,3-dihydroindol-1-yl)-2-propylamine hemifumarate salt	Serotonin	Agonist	5-HT2C/5-HT2B	5-HT2C/5-HT2B serotonin receptor agonist.	79533	serotonin receptor
P3	C20	sample	79613	302,41727	2-methoxyestradiol	2-Hydroxyestradiol 2-methyl ether	Hormone	Metabolite	Estrogen	Inhibitor of angiogenesis and endothelial cell proliferation	79613	Estrogen
P3	C21	sample	79534	564,5766	NNC 55-0396	(1S,2S)-2-(2-(N-[(3-Benzimidazol-2-yl)propyl]-N-methylamino)ethyl)-6-fluoro-1,2,3,4-tetrahydro-1-isopropyl-2-naphtyl cyclopropanecarboxylate dihydrochloride	Ca2+ Channel	Inhibitor	T-type	Selective T-type calcium channel inhibitor.	79534	T-type
P3	C22	sample	79614	318,24215	Myricetin	Cannabiscetin	Phosphorylation	Inhibitor	Casein Kinase II	Casein Kinase II inhibitor	79614	CaseinKinase
P3	C23	neg ctr DMSO	neg_ctr_DMSO								neg ctr DMSO	NA
P3	C24	empty	no treatment
P3	D01	empty	no treatment
P3	D02	ctrl Paclitaxel	ctrl_Paclitaxel								ctrl Paclitaxel	Tubulin
P3	D03	sample	79685	195,22001	L-alpha-Methyl-p-tyrosine	(S)-alpha-Methyltyrosine	Neurotransmission	Inhibitor	Tyrosine hydroxylase	Tyrosine hydroxylase inhibitor	79685	Tyrosine hydroxylase
P3	D04	sample	79765	418,45057	Nimodipine	1,4-Dihydro-2,6-dimethyl-4-(3-nitrophenyl)-3,5-pyridinecarboxylic acid 2-methoxyethyl 1-methylethyl ester	Ca2+ Channel	Antagonist	L-type	Potent L-type Ca2+ channel antagonist	79765	Ca2+-channel
P3	D05	sample	79686	313,87398	Maprotiline hydrochloride	9-(gamma-Methylaminopropyl)-9,10-dihydro-9,10-ethanoanthracene hydrochloride	Adrenoceptor	Inhibitor	Reuptake	Selective norepinephrine reuptake inhibitor	79686	Norepinephrine
P3	D06	sample	79766	362,23361	NS-1619	1,3-Dihydro-1-[2-hydroxy-5-(trifluoromethyl)phenyl]-5-(trifluoromethyl)-2H-benzimidazol-2-one	K+ Channel	Activator	Ca2+ activated	Selective large conductance Ca2+-activated K+-channel activator	79766	Ca2+ activated K+ channel
P3	D07	sample	79687	306,32111	2-Methyl-5-hydroxytryptamine maleate	2-Methylserotonin maleate	Serotonin	Agonist	5-HT3	5-HT3 Serotonin receptor agonist	79687	serotonin receptor
P3	D08	sample	79767	282,47048	Oleic Acid	Elainic acid	Phosphorylation	Activator	PKC	Activates protein kinase C in hepatocytes; uncouples oxidative phosphorylation	79767	PKC
P3	D09	sample	79688	419,35161	Nemadipine-A	1,4-Dihydro-2,6-dimethyl-4-(pentafluorophenyl)-3,5-pyridinedicarboxylic acid diethyl ester	Ca2+ Channels	Antagonist	L-type (alpha1)	An L-type calcium channel alpha1-subunit antagonist.	79688	Ca2+-channel
P3	D10	sample	79768	249334	TG003	(Z)-1-(3-Ethyl-5-methoxy-2,3-dihydrobenzothiazol-2-ylidene)-propan-2-one	Cell Cycle	Inhibitor	Clk	Potent, specific, and reversible Cdc2-like kinase (Clk) inhibitor. Competes with ATP.	79768	Clk
P3	D11	sample	79689	456,45337	Sivelestat sodium salt hydrate	EI 546, Elaspol, LY 544349, o-(p-Hydroxybenzenesulfonamido)hippuric acid, pivalate (ester), Ono-5046	Biochemistry	Inhibitor	HNE	Sivelestat is a competitive human neutrophil elastase (HNE) inhibitor (IC50 = 44 nM, Ki = 0.2 ¬µM). It also inhibits leukocyte elastase obtained from rabbit, rat, hamster and mouse (IC50 = 19 to 49 nM).	79689	HNE
P3	D12	sample	79769	314,47205	Progesterone	4-Pregnene-3,20-dione	Hormone		Progesterone	Suppresses ovulation; induces maturation and secretory activity of the uterine endothelium	79769	Progesterone
P3	D13	sample	79690	303,20143	Neostigmine bromide		Cholinergic	Inhibitor	Acetylcholinesterase	Reversible acetylcholinesterase inhibitor.	79690	Acetylcholinesterase
P3	D14	sample	79770	295,81224	(+-)-Propranolol hydrochloride	(+-)-1-(Isopropylamino)-3-(1-naphthyloxy)-2-propanol hydrochloride	Adrenoceptor	Antagonist	beta	beta Adrenoceptor antagonist; cardiac depressant (anti-arrhythmic)	79770	adrenoceptor
P3	D15	sample	79691	336,32562	S-Nitrosoglutathione	GSNO	Nitric Oxide	Donor		Nitric oxide donor in vivo	79691	NO
P3	D16	sample	79771	334,50333	3-alpha,21-Dihydroxy-5-alpha-pregnan-20-one	5-alpha-THDOC	GABA	Modulator	GABA-A	Positive allosteric modulator of GABA-A receptors	79771	GABA-A
P3	D17	sample	79692	219,20161	NG-Nitro-L-arginine	L-NOARG; L-NNA	Nitric Oxide	Inhibitor	NOS	Potent nitric oxide synthase inhibitor	79692	NOS
P3	D18	sample	79772	235,33133	1-Phenyl-3-(2-thiazolyl)-2-thiourea		Dopamine	Inhibitor	beta-Hydroxylase	Dopamine beta-hydroxylase inhibitor	79772	beta-Hydroxylase
P3	D19	sample	79693	346,34281	Nifedipine		Ca2+ Channel	Antagonist	L-type	L-type Ca2+ channel blocker; vasodilator	79693	Ca2+-channel
P3	D20	sample	79773	320,88732	Promethazine hydrochloride		Histamine	Antagonist	H1	H1 Histamine receptor antagonist; anticholinergic	79773	Histamine receptor
P3	D21	sample	79694	272,69596	Nimustine hydrochloride	ACNU	DNA	Intercalator		Antineoplastic; bifunctional nitrosourea alkylating anticancer agent	79694	Intercalator
P3	D22	sample	79774	331,35256	Piroxicam	4-Hydroxy-2-methyl-3-(pyrid-2-yl-carbamoyl)-2H-1,2-benzothiazine 1,1-dioxide	Prostaglandin	Inhibitor	COX	Cyclooxygenase (COX) inhibitor	79774	COX
P3	D23	neg ctr DMSO	neg_ctr_DMSO								neg ctr DMSO	NA
P3	D24	empty	no treatment
P3	E01	empty	no treatment
P3	E02	ctrl Paclitaxel	ctrl_Paclitaxel								ctrl Paclitaxel	Tubulin
P3	E03	sample	79535	800,9985	Ifenprodil tartrate	alpha-(4-Hydroxyphenyl)-beta-(4-benzylpiperidin-1-yl)-beta-methylethanol tartrate	Glutamate	Blocker	Polyamine site NMDA	Blocks the polyamine binding site associated with the NMDA glutamate receptor; neuroprotective	79535	NMDA
P3	E04	sample	79615	283,2614	CHM-1 hydrate	2-(2-fluorophenyl)-6,7-methylenedioxy-2-4-quinolone hydrate; NSC 656158	Apoptosis	Inducer		Possesses antimitotic antitumor activity. It is a potent and selective antitumor agent in human hepatocellular carcinoma. CHM-1 induces apoptosis, and it binds tubulin and inhibits tubulin polymerization.	79615	Tubulin
P3	E05	sample	79536	364,29643	1-(5-Isoquinolinylsulfonyl)-3-methylpiperazine dihydrochloride	Iso-H-7	Phosphorylation	Inhibitor	PKC	Protein kinase C (PKC) inhibitor	79536	PKC
P3	E06	sample	79616	340,85617	L-741,626	(+-)-3-[4-(4-Chlorophenyl)-4-hydroxypiperidinyl]methylindole	Dopamine	Antagonist	D2	Selective D2 dopamine receptor antagonist	79616	dopamine receptor
P3	E07	sample	79537	223,70456	L-N6-(1-Iminoethyl)lysine hydrochloride	L-NIL	Nitric Oxide	Inhibitor	iNOS	Selective inducible nitric oxide synthase (iNOS) inhibitor.	79537	iNOS
P3	E08	sample	79617	280,28287	N-omega-Methyl-5-hydroxytryptamine oxalate salt	N-omega-Methylserotonin	Serotonin	Ligand		Serotonin receptor ligand	79617	serotonin
P3	E09	sample	79538	392,45558	p-Iodoclonidine hydrochloride	2-[(2,6-Dichloro-4-iodophenyl)imino]imidazoline hydrochloride	Adrenoceptor	Agonist	alpha2	High affinity alpha2 adrenoceptor agonist	79538	adrenoceptor
P3	E10	sample	79618	300,83447	Mianserin hydrochloride	1,2,3,4,10,14b-Hexahydro-2-methyldibenzo[c,f]pyryzino[1,2-a]azepine hydrochloride	Serotonin	Antagonist		Serotonin receptor antagonist	79618	serotonin
P3	E11	sample	79539	312,84285	Molindone hydrochloride	3-Ethyl-1,5,6,7-tetrahydro-2-methyl-5-(4-morpholinylmethyl)-4H-indol-4-one hydrochloride	Dopamine	Antagonist	D2	D2 dopamine receptor antagonist; monoamine oxidase inhibitor	79539	dopamine receptor
P3	E12	sample	79619	259,22046	Mizoribine	N'-(beta-D-Ribofuranosyl)-5-hydroxyimidazole-4-carboxamide	DNA Metabolism	Inhibitor	IMP dehydrogenase	Arrests at G/S; inhibits de novo synthesis of nucleotides by inhibition of inosine monophosphate dehydrogenase	79619	IMP dehydrogenase
P3	E13	sample	79540	531,44346	Ketoconazole	cis-1-Acetyl-4-[4-[[2-(2,4-dichlorophenyl)-2-(1H-imidazol-1-ylmethyl)-1,3-dioxolan-4-yl]methoxy]phenyl]-piperazine	Multi-Drug Resistance	Inhibitor	Cytochrome P450c17	Potent inhibitor of cytochrome P450c17 enzyme; antifungal agent	79540	Cytochrome P450
P3	E14	sample	79620	308,63757	Clorgyline hydrochloride	N-Methyl-N-propargyl-3-(2,4-dichlorophenoxy)-propylamine hydrochloride	Neurotransmission	Inhibitor	MAO-A	Selective MAO-A inhibitor	79620	MAO
P3	E15	sample	79541	363,80363	L-701,324	7-Chloro-4-hydroxy-3-(3-phenoxy)phenylquinolin-2[1H]-one	Glutamate	Antagonist	NMDA-Glycine	Selective antagonist at the glycine site of the NMDA glutamate receptor	79541	NMDA
P3	E16	sample	79621	209,20347	(+-)-alpha-Methyl-4-carboxyphenylglycine	(+-)-MCPG	Glutamate	Antagonist	Metabotropic	Competitive metabotropic glutamate receptor antagonist	79621	glutamate receptor
P3	E17	sample	79542	417,63751	Olvanil	N-Vannilyloleoylamide	Neurotransmission	Agonist	Vanilloid receptor	Vanilloid receptor agonist	79542	Vanilloid receptor
P3	E18	sample	79622	568,56485	Mibefradil dihydrochloride	Ro 40-5967; (1S,2S)-2-[2[[3-(2-benzimidazolylpropyl]methylamino]ethyl]-6-fluoro-1,2,3,4-tetrahydro-1-isopropyl-2-naphthyl methoxyacetate dihydrochloride	Ca2+ Channel	Blocker	T-type	T-type Ca2+ channel blocker	79622	T-type
P3	E19	sample	79543	270,80521	Lidocaine hydrochloride		Na+ Channel	Modulator		Anti-arrhythmic; local anesthetic	79543	NA
P3	E20	sample	79623	113,60976	Cysteamine hydrochloride	Mercaptamine; MEA hydrochloride	Somatostatin	Depleter		Induces duodenal ulcers in rats, potent depletion of prolactin concentrations in pituitary tissue in vivo and in vitro and depletion of somatostatin concentrations.	79623	NA
P3	E21	sample	79544	340,39072	Ro 90-7501	2'-(4-Aminophenyl)-[2,5'-bi-1H-benzimidazol]-5-amine	Neurodegeneration	Inhibitor	amyloid beta42 fibril formation	Inhibits amyloid beta42 (Abeta42) fibril formation.	79544	fibril
P3	E22	sample	79624	248,28415	NG-Monomethyl-L-arginine acetate	L-NMMA	Nitric Oxide	Inhibitor	NOS	Nitric oxide synthase inhibitor; blocks formation of endothelium-derived relaxing factor (EDRF)	79624	NOS
P3	E23	empty	no treatment
P3	E24	empty	no treatment
P3	F01	empty	no treatment
P3	F02	ctrl Paclitaxel	ctrl_Paclitaxel								ctrl Paclitaxel	Tubulin
P3	F03	sample	79695	337,81187	SB-215505	6-Chloro-5-methyl-1-5-quinolycarbamoyl-indoline	Serotonin	Antagonist	5-HT2B	Selective 5-HT2B serotonin receptor antagonist; 100-fold higher affinity at 2B versus 2C.	79695	serotonin receptor
P3	F04	sample	79775	307,82339	Nisoxetine hydrochloride	LY-94,939	Adrenoceptor	Blocker	Reuptake	Potent and selective norepinephrine reuptake blocker	79775	Norepinephrine
P3	F05	sample	79696	338,25819	H-8 dihydrochloride	N-[2-(Methylamino)ethyl]-5-isoquinolinesulfonamide dihydrochloride	Phosphorylation	Inhibitor	PKA, PKG	Potent inhibitor of cAMP- and cGMP-dependent protein kinase	79696	PKA
P3	F06	sample	79776	723,70358	Naloxonazine dihydrochloride	Bis(5-alpha-4,5-epoxy-3,14,-dihydroxy-17-[2-propenyl]morphinan-6-ylidene)hydrazone	Opioid	Antagonist	mu1	Potent mu1 opioid receptor antagonist	79776	opioid receptor
P3	F07	sample	79697	306,32111	alpha-Methyl-5-hydroxytryptamine maleate	alpha-Methylserotonin maleate	Serotonin	Agonist	5-HT2	5-HT2 Serotonin receptor agonist	79697	serotonin receptor
P3	F08	sample	79777	296,84345	Oxymetazoline hydrochloride	3-[(4,5-Dihydro-1H-imidazol-2-yl)methyl]-6-(1,1-dimethylethyl)-2,4-dimethylphenol hydrochloride	Adrenoceptor	Agonist	alpha2A	Partial alpha2A adrenoceptor agonist; agonist at serotonin 5-HT1A, 5-HT1B and 5-HT1D receptors and a mixed agonist-antagonist at 5-HT2C receptors	79777	adrenoceptor
P3	F09	sample	79698	268,74564	Moclobemide	4-Chloro-N-[2-(4-morpholinyl)ethyl]benzamide	Neurotransmission	Inhibitor	MAO	Reversible monoamine oxidase A inhibitor (MAOI); antidepressant.	79698	MAO
P3	F10	sample	79778	361,3762	Ofloxacin	Ofloxacine; DL-8280; HOE-280	Antibiotic		DNA Synthesis	Fluorinated quinolone antibacterial; interferes with DNA synthesis	79778	DNA Synthesis
P3	F11	sample	79699	507,43988	p-MPPF dihydrochloride	4-Fluoro-N-(2-[4-(2-methoxyphenyl)1-piperazinyl]ethyl)-N-(2-pyridinyl)benzamide dihydrochloride	Serotonin	Antagonist	5-HT1A	Selective 5-HT1A serotonin receptor antagonist	79699	serotonin receptor
P3	F12	sample	79779	299,50109	Palmitoylethanolamide	Palmidrol	Cannabinoid	Agonist	CB2	Endogenous CB2 cannabinoid receptor agonist	79779	CB
P3	F13	sample	79700	256,34783	CR 2249	Nebostinel	Glutamate	Agonist	NMDA-Glycine	Facilitates glycine action at NMDA glutamate receptors	79700	NMDA
P3	F14	sample	79780	389,96999	SKF-525A hydrochloride	Proadifen hydrochloride	Multi-Drug Resistance	Inhibitor	Microsomal oxidation	Inhibitor of microsomal drug metabolism	79780	Microsomal oxidation
P3	F15	sample	79701	242,2525	NCS-382	1-Ethyl-1,4-dihydro-7-methyl-4-oxo-1,8-naphthyridine-3-carboxylic acid	GABA	Antagonist	gamma-Hydroxybutyrate	gamma-Hydroxybutyrate receptor antagonist	79701	gamma-Hydroxybutyrate
P3	F16	sample	79781	185,22757	Pirfenidone	5-Methyl-1-phenyl-2-(1H)-pyridone	Immune System	Inhibitor		Inhibitor of collagen production and fibroblast proliferation	79781	collagen
P3	F17	sample	79702	246,74205	Naphazoline hydrochloride	2-(1-Naphthylmethyl)imidazoline nitrate	Adrenoceptor	Agonist	alpha	alpha-Adrenoceptor agonist; imidazoline receptor agonist; vasoconstrictor	79702	adrenoceptor
P3	F18	sample	79782	210,29703	Thiolactomycin	[R-(E)]-4-hydroxy-3,5-dimethyl-5-(2-methyl-1,3-butadienyl)-2(5H)-thiophenone	Antibiotic	Inhibitor	Myristate synthesis	Inhibits bacterial, not eukaryotic, myristate synthesis. Effective as antitrypanosomal and antimalarial.	79782	Myristate synthesis
P3	F19	sample	79703	363,84449	Naloxone hydrochloride		Opioid	Antagonist		Opioid receptor antagonist	79703	opioid receptor
P3	F20	sample	79783	312,41533	Praziquantel	2-(Cyclohexylcarbonyl)-1,2,3,6,7-11b-hexahydro-4H-pyrazinoe(2,1a)isoquinolin-4-one	Antibiotic		Ca2+ Ionophore	Ca2+ Ionophore; anthelmintic	79783	Ca2+ Ionophore
P3	F21	sample	79704	168,15056	Norcantharidin		Phosphorylation	Inhibitor	PP2A	Demethylated form of cantharidin with antitumor properties; potent inhibitor of the serine/threonine protein phosphatase 2A (PP2A)	79704	PP2A
P3	F22	sample	79784	194,1945	3-n-Propylxanthine	Enprofylline	Adenosine	Antagonist	A1 > A2	Weak competitive antagonist at both A1 and A2 adenosine receptors	79784	adenosine receptor
P3	F23	empty	no treatment
P3	F24	empty	no treatment
P3	G01	empty	no treatment
P3	G02	neg ctr DMSO	neg_ctr_DMSO								neg ctr DMSO	NA
P3	G03	sample	79545	335,42245	Isotharine mesylate	4-[1-Hydroxy-2-[(1-methylethyl)amino]butyl]-1,2-benzenediol mesylate	Adrenoceptor	Agonist	beta	beta-Adrenoceptor agonist; bronchodilator	79545	adrenoceptor
P3	G04	sample	79625	312,25269	cis(+/-)-8-OH-PBZI hydrobromide	cis-8-Hydroxy-3-(n-propyl)-1,2,3a,4,5,9b-hexahydro-1H-benz[e]indole hydrobromide	Dopamine	Agonist	D3	D3 dopamine receptor agonist	79625	dopamine receptor
P3	G05	sample	79546	247,72401	(-)-Isoproterenol hydrochloride	(-)-Isoprenaline hydrochloride	Adrenoceptor	Agonist	beta	beta-Adrenoceptor agonist; increases cytosolic cAMP	79546	adrenoceptor
P3	G06	sample	79626	598,48582	L-703,606 oxalate salt hydrate	cis-2-(Diphenylmethyl)-N-[(2-iodophenyl)methyl]-1-azabicyclo[2.2.2]octan-3-amine oxalate salt	Tachykinin	Antagonist	NK1	Potent and selective non-peptide NK-1 tachykinin receptor antagonist	79626	tachykinin receptor
P3	G07	sample	79547	307,08935	3-Iodo-L-tyrosine	S(-)-3-Iodo-4-hydroxyphenylalanine	Neurotransmission	Inhibitor	Tyrosine hydroxylase	Tyrosine hydroxylase inhibitor	79547	Tyrosine hydroxylase
P3	G08	sample	79627	278,14286	Moxonidine hydrochloride	BDF-5895	Adrenoceptor	Agonist	alpha2A	Selective alpha2A adrenoreceptor agonist; imidazoline binding site agonist; antihypertensive	79627	adrenoceptor
P3	G09	sample	79548	357,23661	R(+)-IAA-94	R(+)-Methylindazone; Indanyloxyacetic acid 94	Cl- Channel	Inhibitor		Potent Cl- channel inhibitor	79548	Cl-channel
P3	G10	sample	79628	390,52443	Mevastatin	Compactin	Antibiotic	Inhibitor	Ras, Rho	Antibiotic; inhibits post-translational prenylation of proteins such as Ras and geranylgeranylation of Rho	79628	Ras, Rho
P3	G11	sample	79549	510,29433	IB-MECA	1-Deoxy-1-[6-[[(3-iodophenyl)methyl]amino]-9H-purin-9-yl]-N-methyl-beta-D-ribofuranuronamide	Adenosine	Agonist	A3	Selective A3 adenosine receptor agonist	79549	adenosine receptor
P3	G12	sample	79629	278,37258	S-Methylisothiourea hemisulfate	Carbamimidothioic acid methyl ester hemisulfate	Nitric Oxide	Inhibitor	iNOS	Selective inducle nitric oxide synthase inhibitor	79629	iNOS
P3	G13	sample	79550	376,41293	Ketorolac tris salt	Toradol	Prostaglandin	Inhibitor	COX	Non-steroidal anti-inflammatory (NSAID) drug	79550	COX
P3	G14	sample	79630	459,29506	MRS 2179	2'-Deoxy-N6-methyl adenosine 3',5'-diphosphate diammonium salt	P2 Receptor	Antagonist	P2Y1	Competitive P2Y1 receptor antagonist	79630	P2 receptor
P3	G15	sample	79551	246,30891	loxoprofen	Koloxo	Prostaglandin	Inhibitor	COX	Non-steroidal anti-inflammatory (NSAID) drug; analgesic	79551	COX
P3	G16	sample	79631	198,09661	1-Methylhistamine dihydrochloride		Histamine	Metabolite		Histamine metabolite that crosses the blood-brain barrier	79631	histamine
P3	G17	sample	79552	387,81705	Lomefloxacin hydrochloride		Antibiotic	Inhibitor	DNA Gyrase	DNA gyrase inhibitor	79552	DNA Gyrase
P3	G18	sample	79632	281,2733	N6-Methyladenosine	6-Methylaminopurine-9-ribofuranoside	Adenosine	Agonist		Adenosine analog useful for an adenosine reference standard since it is a poor substrate for adenosine deaminase	79632	NA
P3	G19	sample	79553	343,31039	Lidocaine N-ethyl bromide quaternary salt	QX-314	Na+ Channel	Antagonist		Quaternary lidocaine derivative which blocks both fast, Na+-dependent action potentials and voltage-dependent, non-inactivating Na+ conductance	79553	Na+
P3	G20	sample	79633	517,07587	alpha,beta-Methylene adenosine 5'-triphosphate dilithium	alpha,beta-Methylene ATP, AMP-CPP dilithium	P2 Receptor	Agonist	P2X > P2Y	P2 receptor agonist that is more potent than ATP at the P2X subtype	79633	P2 receptor
P3	G21	sample	79554	382,89381	Loratadine	4-(8-chloro-5,6-dihydro-11H-benzo[5,6]cycloheptal[1,2-b]pyridin-11-ylidene-1-piperidinecarboxylic acid ethyl ester	Histamine	Antagonist	H1	H1 Histamine receptor antagonist	79554	Histamine receptor
P3	G22	sample	79634	375,90212	MK-912	L-657,743 hydrochloride	Adrenoceptor	Agonist	alpha2A	Selective alpha2A adrenoreceptor agonist	79634	adrenoceptor
P3	G23	ctrl Vinblastin	ctrl_Vinblastin								ctrl Vinblastin	Tubulin
P3	G24	empty	no treatment
P3	H01	empty	no treatment
P3	H02	neg ctr DMSO	neg_ctr_DMSO								neg ctr DMSO	NA
P3	H03	sample	79705	82,10582	1-Methylimidazole	Methimazole	Prostaglandin	Inhibitor	COX	Anti-inflammatory; prostaglandin H synthase inhibitor; antithyroid drug	79705	COX
P3	H04	sample	79785	335,87757	Nylidrin hydrochloride		Adrenoceptor	Agonist	beta	beta Adrenoceptor agonist; peripheral vasodilator	79785	adrenoceptor
P3	H05	sample	79706	334,41892	Proglumide	4-Benzoylamino-5-dipropylamino-5-oxopentanoic acid	Cholecystokinin	Antagonist		Selective cholecystokinin receptor antagonist	79706	NA
P3	H06	sample	79786	380,24842	NBQX disodium	FG9202 disodium	Glutamate	Antagonist	AMPA/kainate	Neuroprotective AMPA/kainate glutamate receptor antagonist; water soluble salt of NBQX	79786	AMPA
P3	H07	sample	79707	365,84122	Metolazone		Ion Pump	Inhibitor	Na+/Cl- transporter	Diuretic; antihypertensive	79707	Na+/Cl- transporter
P3	H08	sample	79787	111,03294	Sodium Oxamate	Oxalic acid monoamide sodium salt	Biochemistry	Inhibitor	Lactate Dehydrogenase	Competitive lactate dehydrogenase inhibitor	79787	Lactate Dehydrogenase
P3	H09	sample	79708	280,67073	MDL 26,630 trihydrochloride	1,5-(Diethylamino)piperidine trihydrochloride	Glutamate	Agonist	NMDA-Polyamine	Spermidine analog that activates the polyamine site associated with the NMDA glutamate receptor	79708	NMDA
P3	H10	sample	79788	760,80236	Oxotremorine sesquifumarate salt	1-(4-[1-Pyrrolidinyl]-2-butynyl)-2-pyrrolidinone	Cholinergic	Agonist	M2	Muscarinic acetylcholine receptor agonist with preference for the M2 receptor	79788	muscarinic acetylcholine receptor
P3	H11	sample	79709	170,21298	Levetiracetam	(alphaS)-alpha-Ethyl-2-oxo-1-pyrrolidineacetamide	Neurotransmission	Anticonvulsant		Anticonvulsant; antiepileptic; exact mechanism of action is unclear but may be related to a synaptic vesicle protein.	79709	NA
P3	H12	sample	79789	244,24934	Piceatannol	(E)-4-[2-(3,5-Dihydroxyphenyl)ethenyl]1,2-benzenediol	Phosphorylation	Inhibitor	Syk / Lck	Non-receptor kinase Syk and Lck inhibitor	79789	Syk / Lck
P3	H13	sample	79710	419,41894	S-(4-Nitrobenzyl)-6-thioinosine	NBTI	Adenosine	Inhibitor	Uptake	Potent adenosine uptake inhibitor	79710	Adenosine uptake
P3	H14	sample	79790	602,59768	Picrotoxin		GABA	Antagonist	GABA-C	GABA-C receptor antagonist; powerful, nonspecific CNS stimulant isolated from Anamirta cocculin	79790	GABA-C
P3	H15	sample	79711	254,22287	Nalidixic acid sodium	1-Ethyl-1,4-dihydro-7-methyl-4-oxo-1,8-naphthyridine-3-carboxylic acid sodium	Antibiotic	Inhibitor	DNA Gyrase	Inhibits bacterial DNA polymerase (DNA gyrase)	79711	DNA Gyrase
P3	H16	sample	79791	256,26619	1,3-Dimethyl-8-phenylxanthine	8-Phenyltheophylline	Adenosine	Antagonist	A1	Selective A1 adenosine receptor antagonist	79791	adenosine receptor
P3	H17	sample	79712	119,0776	3-Nitropropionic acid		Cell Stress	Toxin		Mitochondrial inhibitor; excitotoxin shown to cause brain lesions similar to those of Huntington's disease	79712	mitochondrium
P3	H18	sample	79792	300,05722	Cisplatin	cis-Diammineplatinum(II) dichloride	DNA	Intercalator		Induces intrastrand DNA crosslinks; effects are regulated by kinases, phosphatases and Ca2+/calmodulin	79792	intercalator
P3	H19	sample	79713	163,1368	7-Nitroindazole		Nitric Oxide	Inhibitor	nNOS	Selective inhibitor of brain nitric oxide synthase	79713	NOS
P3	H20	sample	79793	377,91521	Propafenone hydrochloride	1-(2-[2-Hydroxy-3-(propylamino)propoxy]phenyl)-3-phenyl-1propanone	K+ Channel	Blocker	hKv1.5	Blocks hKv1.5 and ATP-sensitive K+ channels; beta-adrenoceptor antagonist	79793	K+-channel
P3	H21	sample	79714	449,89208	Noscapine hydrchloride	Narcotine	Opioid	Ligand		Antitussive; naturally occurring opium alkaloid	79714	NA
P3	H22	sample	79794	203,67043	Phenylephrine hydrochloride		Adrenoceptor	Agonist	alpha1	alpha1 Adrenoceptor agonist; mydriatic; decongestant	79794	adrenoceptor
P3	H23	ctrl Vinblastin	ctrl_Vinblastin								ctrl Vinblastin	Tubulin
P3	H24	empty	no treatment
P3	I01	empty	no treatment
P3	I02	neg ctr DMSO	neg_ctr_DMSO								neg ctr DMSO	NA
P3	I03	sample	79555	256,26049	Isoliquiritigenin	2',4,4'-Trihydroxychalcone	Cyclic Nucleotides	Activator	Guanylyl cyclase	Soluble guanylyl cyclase activator and aldose reductase inhibitor	79555	Guanylyl cyclase
P3	I04	sample	79635	322,85963	BW 723C86	alpha-methyl-5-(2-thienylmethoxy)-1H-Indole-3-ethanamine monohydrochloride	Serotonin	Agonist	5-HT2B	5-HT2B serotonin receptor agonist.	79635	serotonin receptor
P3	I05	sample	79556	364,29643	1-(5-Isoquinolinylsulfonyl)-2-methylpiperazine dihydrochloride	H-7 dihydrochloride	Phosphorylation	Inhibitor	PKA / PKC	Inhibitor of cyclic nucleotide dependent protein kinase (PKA) and protein kinase C (PKC)	79556	PKA
P3	I06	sample	79636	336,26431	Metoclopramide hydrochloride		Dopamine	Antagonist	D2	5-HT3 Serotonin receptor antagonist; D2 dopamine receptor antagonist; anti-emetic	79636	dopamine receptor
P3	I07	sample	79557	380,44758	Cibenzoline succinate	2-(2,2-diphenylcyclopropyl)-4,5-dihydro-1H-imidazole succinate	K+ Channels	Blocker	ATP-sensitive	Blocks ATP-sensitive K channels in heart and pancreatic cells; class IA antiarrhythmic drug.	79557	K+ channel
P3	I08	sample	79637	398,41929	MRS 1845	N-Propargylnitrendipene	Ca2+ Channel	Inhibitor	SOC	Store-operated calcium (SOC) channel inhibitor.	79637	Ca2+-channel
P3	I09	sample	79558	328,67162	Indatraline hydrochloride	Lu 19-005	Dopamine	Inhibitor	Reuptake	Potent inhibitor of dopamine, norepinephrine and serotonin reuptake	79558	dopamine
P3	I10	sample	79638	266,30226	8-Methoxymethyl-3-isobutyl-1-methylxanthine	8-Methoxymethyl-IBMX	Cyclic Nucleotides	Inhibitor	PDE I	Selective inhibitor of Ca2+-calmodulin-dependent phosphodiesterase (PDE I)	79638	PDE
P3	I11	sample	79559	392,18257	Aurothioglucose	1-Thio-D-glucopyranose gold salt	Phosphorylation	Inhibitor	rac1	Potent PKC iota - Par6 interaction inhibitor; Disrupts a rac1 signaling pathway required for growth of a cancer cell line.	79559	rac1
P3	I12	sample	79639	451,3949	MG 624	N,N,N-Triethyl-2-(4-trans-stilbenoxy)ethylammonium iodide	Cholinergic	Antagonist	Nicotinic	Nicotinic acetylcholine receptor antagonist; selectively inhibits alpha-bungarotoxin sensitive receptors that contain the alpha7 subunit	79639	acetylcholine receptor
P3	I13	sample	79560	254,28818	Ketoprofen	2-(3-Benzoylphenyl)propionic acid	Prostaglandin	Inhibitor	COX-1	COX-1 selective non-steroidal anti-inflammatory (NSAID) drug	79560	COX
P3	I14	sample	79640	373,38724	Meloxicam sodium	4-Hydroxy-2-methyl-N-(5-methyl-2-thiazolyl)-2H-1,2-benzothiazine-3-carboxamide 1,1-dioxide	Prostaglandin	Inhibitor	COX-2	Non-steroidal anti-inflammatory drug (NSAID) that shows 300-fold selectivity for cyclooxygenase-2 (COX-2) vs. cyclooxygenase-1 (COX-1).	79640	COX
P3	I15	sample	79561	364,8757	Labetalol hydrochloride	2-Hydroxy-5-(1-hydroxy-2-[(1-methyl-3-phenylpropyl)amino]ethyl)benzamide hydrochloride	Adrenoceptor	Antagonist	beta	Competitive beta-adrenoceptor antagonist	79561	adrenoceptor
P3	I16	sample	79641	315,84352	Moxisylyte hydrochloride	4-Dimethylaminoethoxy-5-isopropyl-2-methylphenyl acetate hydrochloride	Adrenoceptor	Antagonist	alpha1	alpha1-Adrenoceptor antagonist	79641	adrenoceptor
P3	I17	sample	79562	256,09564	Lamotrigine	GI 267119X; 6-(2,3-dichlorophenyl)-1,2,4-triazine-3,5-diamine	Anticonvulsant			Anticonvulsant	79562	NA
P3	I18	sample	79642	232,60228	(S)-MAP4 hydrochloride	(S)-2-Amino-2-methyl-4-phosphonobutanoate hydrochloride	Glutamate	Antagonist	mGluR4,6,7	Selective mGluR4,6,7 metabotropic glutamate receptor antagonist	79642	glutamate receptor
P3	I19	sample	79563	252,6965	4-Amidinophenylmethanesulfonyl fluoride hydrochloride	4-Amidinobenzylsulfonyl fluoride hydrochloride, p-APMSF	Biochemistry	Inhibitor	Serine protease	Irreversible inhibitor of serine proteases with lysine or arginine substrate specificities	79563	Serine protease
P3	I20	sample	79643	247,72401	Methoxamine hydrochloride		Adrenoceptor	Agonist	alpha1	alpha1 Adrenoceptor agonist	79643	adrenoceptor
P3	I21	sample	79564	240,75666	(-)-Tetramisole hydrochloride	Levamisole hydrochloride	Phosphorylation	Inhibitor		Inhibits multiple mammalian alkaline phosphatases	79564	Phosphatase
P3	I22	sample	79644	211,21941	(+-)-3-(3,4-dihydroxyphenyl)-2-methyl-DL-alanine	DL-alpha-Methyl-DOPA	Neurotransmission	Inhibitor	L-aromatic amino acid decarboxylase	L-aromatic amino acid decarboxylase inhibitor; antihypertensive	79644	L-aromatic amino acid decarboxylase
P3	I23	empty	no treatment
P3	I24	empty	no treatment
P3	J01	empty	no treatment
P3	J02	neg ctr DMSO	neg_ctr_DMSO								neg ctr DMSO	NA
P3	J03	sample	79715	203,75769	Mecamylamine hydrochloride		Cholinergic	Antagonist	Nicotinic	Nicotinic acetylcholine receptor antagonist	79715	acetylcholine receptor
P3	J04	sample	79795	467,78612	SB 242084 dihydrochloride hydrate	6-Chloro-2,3-dihydro-5-methyl-N-[6-[(2-methyl-3-pyridinyl)oxy]-3-pyridinyl]-1H-indole-1-carboxyamide dihydrochloride hydrate	Serotonin	Antagonist	5-HT2c	Selective 5-HT2c serotonin receptor antagonist; crosses the blood-brain barrier	79795	serotonin receptor
P3	J05	sample	79716	266,68892	Fenobam	N-(3-Chlorophenyl)-N'-(4,5-dihydro-1-methyl-4-oxo-1H-imidazole-2-yl)urea	Glutamate	Antagonist	mGluR5	Potent, selective, noncompetitive glutamate mGluR5 receptor antagonist	79716	glutamate receptor
P3	J06	sample	79796	269,0558	NS 2028	4H-8-Bromo-1,2,4-oxadiazolo(3,4-d)benz(b)(1,4)oxazin-1-one	Cyclic Nucleotides	Inhibitor	Guanylate cyclase	Specific soluble guanylyl cyclase inhibitor	79796	Guanylyl cyclase
P3	J07	sample	79717	244246	DFB	3,3'-Difluorobenzaldazine	Glutamate	Modulator	mGluR5	Positive allosteric modulator of the mGluR5 metabotropic glutamate receptor.	79717	glutamate receptor
P3	J08	sample	79797	393,95824	Oxybutynin Chloride	alpha-Phenylcyclohexaneglycolic acid 4-(diethylamino)-2-butynyl ester hydrochloride	Cholinergic	Antagonist	Muscarinic	Muscarinic acetylcholine receptor antagonist	79797	acetylcholine receptor
P3	J09	sample	79718	367,92277	ZM 39923 hydrochloride	3-(N-Benzyl-N-isopropyl)amino-1-(naphthalen-2-yl)propan-1-one hydrochloride	Phosphorylation	Inhibitor	JNK-3	Janus kinase 3 (JNK-3) inhibitor.	79718	JNK-3
P3	J10	sample	79798	430,54898	Trandolapril	(2S,3aR,7aS)-1-[(2S)-2-[[(1S)-1-(ethoxycarbonyl)-3-phenylpropyl]amino]-1-oxopropyl]octahydro-1H-Indole-2-carboxylic acid	Neurotransmission	Inhibitor	ACE	Angiotensin coverting enzyme (ACE) inhibitor.	79798	ACE
P3	J11	sample	79719	282,22408	Niflumic acid	2-(3-[Trifluoromethyl]anilino)nicotinic acid	Prostaglandin	Inhibitor	COX-2	Selective prostaglandin H synthase 2 (PGHS-2) inhibitor	79719	COX
P3	J12	sample	79799	592,69217	Pentamidine isethionate	4'4-[1,5-Pentanediylbis(oxy)]bis-benzenecarboximidamide isethionate	Glutamate	Antagonist	NMDA	NMDA glutamate receptor antagonist; neuroprotective agent; antimicrobial agent prescribed for the treatment of AIDS-associated Pneumocystis carinii pneumonia	79799	NMDA
P3	J13	sample	79720	377,87158	Naltrexone hydrochloride	17-(Cyclopropylmethyl)-4,5-epoxy-3,14-dihydroxymorphinan-6-one hydrochloride	Opioid	Antagonist		Opioid receptor antagonist with greater potency and longer duration of action than its N-allyl congener, naloxone	79720	opioid receptor
P3	J14	sample	79800	488,14041	LP44	4-[2-(Methylthio)phenyl]-N-(1,2,3,4-tetrahydro-1-naphth alenyl)-1-piperazinehexanamide hydrochloride	Serotonin	Agonist	5-HT7	A high affinity 5-HT7 receptor agonist.	79800	serotonin receptor
P3	J15	sample	79721	518,5688	Gossypol	2,2'-bis(8-Formyl-1,6,7-trihydroxy-5-isopropyl-3-methylnaphthalene)	Apoptosis	Inducer		Natural product from cotton seeds with a variety of cell biological activities. Proapoptotic, antimalarial, PKC inhibition.	79721	PKC
P3	J16	sample	79801	353,89291	PRE-084		Opioid	Agonist	sigma1	Potent and highly selective sigma1 receptor agonist	79801	sigma1
P3	J17	sample	79722	269,68967	NG-Nitro-L-arginine methyl ester hydrochloride	L-NAME hydrochloride	Nitric Oxide	Inhibitor	NOS	Competitive inhibitor of nitric oxide synthase	79722	NOS
P3	J18	sample	79802	414,41584	Podophyllotoxin		Cytoskeleton and ECM	Inhibitor		Antineoplastic glucoside; inhibitor of microtubule assembly	79802	Tubulin
P3	J19	sample	79723	363,41705	NS 521 oxalate	1-(1-Butyl)-4-(2-oxo-1-benzimidazolinyl)piperidine oxalate	Glutamate	Modulator	Benzimidazolone	Benzimidazolone neuroprotective agent	79723	Benzimidazolone
P3	J20	sample	79803	332,48739	5alpha-Pregnan-3alpha-ol-11,20-dione	Alfaxalone	GABA	Modulator	GABA-A	Neurosteroid that acts as a positive allosteric modulator of the GABA-A receptor; anesthetic	79803	GABA-A
P3	J21	sample	79724	277,66886	T0070907	2-Chloro-5-nitro-N-4-pyridinyl-benzamide, Benzamide, 2-chloro-5-nitro-N-4-pyridinyl-	Gene Regulation	Antagonist	PPAR gamma	T0070907 is very similar in structure and activity to the PPARgamma antagonist GW9662. T0070907 is more potent and has higher selectivity for PPAR-gamma over all other subtypes (about 800-fold)	79724	PPAR
P3	J22	sample	79804	403,97787	Perphenazine		Dopamine	Antagonist	D2	D2 dopamine receptor antagonist; sigma receptor agonist; phenothiazine antipsychotic	79804	dopamine receptor
P3	J23	empty	no treatment
P3	J24	empty	no treatment
P3	K01	empty	no treatment
P3	K02	empty	no treatment
P3	K03	sample	79565	206,28721	(+-)-Ibuprofen	alpha-Methyl-4-(isobutyl)phenylacetic acid	Prostaglandin	Inhibitor	COX	Anti-inflammatory and analgesic; non-selective COX inhibitor	79565	COX
P3	K04	sample	79645	433,50602	Levallorphan tartrate	17-(2-Propenyl)morphinan-3-ol tartrate	Opioid	Antagonist		Opioid receptor antagonist.	79645	opioid receptor
P3	K05	sample	79566	357,79667	Indomethacin		Prostaglandin	Inhibitor	COX	Anti-inflammatory; antipyretic and analgesic; blocks prostaglandin biosynthesis by inhibiting prostaglandin cyclooxygenase	79566	COX
P3	K06	sample	79646	335,23079	R(-)-Me5	1-(2,6-Dimethylphenoxy)-3-methyl-2-butanamine hydroiodide	Na+ Channel	Antagonist		Potent sodium channel antagonist	79646	Na+-channel
P3	K07	sample	79567	875,11658	Ivermectin	MK-933	Cholinergic	Modulator	alpha7 nACh	Positive allosteric modulator of alpha7 neuronal nicotinic acetylcholine receptor; also modulates glutamate-GABA-activated chloride channels	79567	acetylcholine receptor
P3	K08	sample	79647	356181	BIO	(2'Z,3'E)-6-Bromoindirubin-3'-oxime	Phosphorylation	Inhibitor	GSK-3alpha/beta	Potent, selective, reversible, and ATP-competitive glycogen synthase kinase 3alpha/beta (GSK-3alpha/beta) inhibitor.	79647	GSK-3
P3	K09	sample	79568	339,64933	Iofetamine hydrochloride	N-Isopropyl-p-iodoamphetamine hydrochloride	Neurotransmission	Analog		Reference standard; radio-iodinated iofetamine is used to image brain blood flow	79568	NA
P3	K10	sample	79648	494,07636	MK-886	3-[3-tert-Butylthio-1-(4-chlorobenzyl)-5-isopropyl-1H-indol-2-yl]-2,2-dimethylpropionic acid, sodium salt	Leukotriene	Inhibitor		Potent and specific inhibitor of leukotriene biosynthesis	79648	leukotriene
P3	K11	sample	79569	364,82588	3-(1H-Imidazol-4-yl)propyl di(p-fluorophenyl)methyl ether hydrochloride		Histamine	Antagonist	H3	H3 Histamine receptor antagonist	79569	Histamine receptor
P3	K12	sample	79649	147,13178	N-Methyl-D-aspartic acid	NMDA	Glutamate	Agonist	NMDA	NMDA glutamate receptor agonist	79649	NMDA
P3	K13	sample	79570	376,50296	K 185	N-Butanoyl 2-(5,6,7-trihydro-11-methoxybenzo[c]cyclohept[2,1-a]indol-13-yl)ethanamine	Melatonin	Antagonist		Melatonin receptor antagonist	79570	melatonin
P3	K14	sample	79650	302,24275	Morin	2',3,4',5,7-Pentahydroxyflavone	Cell Stress	Inhibitor	Antioxidant	Flavonoid with anti-oxidant properties; oxyradical scavenger	79650	Antioxidant
P3	K15	sample	79571	582,78976	L-162,313	(5,7-dimethyl-2-ethyl-3-[[4-[2(n-butyloxycarbonylsulfonamido)-5-isobutyl-3-thienyl]phenyl]methyl]imidazo[4,5,6]pyridine	Neurotransmission	Agonist	AT1	Non-peptide AT1 angiotensin II receptor agonist	79571	AT1
P3	K16	sample	79651	265,33348	S-Methyl-L-thiocitrulline acetate	N5-[Imino(methylthio)methyl]-L-ornithine acetate	Nitric Oxide	Inhibitor	NOS	Potent inhibitor of NOS; more potent than L-thiocitrulline	79651	NOS
P3	K17	sample	79572	373,92696	alpha-Lobeline hydrochloride	(-)-Lobeline hydrochloride	Cholinergic	Agonist	Nicotinic	Neuronal nicotinic acetylcholine receptor agonist	79572	acetylcholine receptor
P3	K18	sample	79652	521,10237	(+-)-Methoxyverapamil hydrochloride	D600; Gallopamil	Ca2+ Channel	Antagonist	L-type	L-type Ca2+ channel antagonist	79652	Ca2+-channel
P3	K19	sample	79573	290,41174	LE 300	7-Methyl-6,7,8,9,14,15-hexahydro-5H-benz[d]indolo[2,3-g]azecine	Dopamine	Antagonist	D1	Potent, selective D1 dopamine receptor antagonist	79573	dopamine receptor
P3	K20	sample	79653	517,4136	Mitoxantrone	1,4-Dihydroxy-5,8-bis([2-([2-hydroxyethyl]amino)ethyl]amino)-9,10-anthracenedione	DNA Metabolism	Inhibitor		DNA synthesis inhibitor	79653	DNA-synthesis
P3	K21	sample	79574	341,36983	L-655,708	Ethyl (S)-11,12,13,13a-Tetrahydro-7-methoxy-9-oxo-9H-imidazo[1,5-a]pyrrolo[2,1-c][1,4]benzodiazepine-1-carboxylate	Benzodiazepine	Ligand	GABA-A	Selective ligand for the benzodiazepine site of GABA-A receptors which contain the alpha5 subunit	79574	GABA-A
P3	K22	sample	79654	461,21342	MRS 2159		P2 Receptor	Antagonist	P2X1	P2X1 receptor antagonist	79654	P2 receptor
P3	K23	ctrl U0126	ctrl_U0126								ctrl U0126	MEK
P3	K24	neg ctr DMSO	neg_ctr_DMSO								neg ctr DMSO	NA
P3	L01	empty	no treatment
P3	L02	empty	no treatment
P3	L03	sample	79725	297,8526	Methapyrilene hydrochloride	N,N-Dimethyl-N'-(2-pyridinyl)-N'-(2-thienylmethyl)-1,2-ethanediamine hydrochloride	Histamine	Antagonist	H1	H1 Histamine receptor antagonist	79725	Histamine receptor
P3	L04	sample	79805	511,59868	Naltriben methanesulfonate	NTB	Opioid	Antagonist	delta2	Highly selective delta2 opioid receptor antagonist	79805	opioid receptor
P3	L05	sample	79726	209,71825	(+-)-Muscarine chloride	Tetrahydro-4-hydroxy-N,N,N,5-tetramethyl-2-furanmethanammonium chloride	Cholinergic	Agonist	Muscarinic	Muscarinic acetylcholine receptor agonist	79726	acetylcholine receptor
P3	L06	sample	79806	189,64334	(+-)-Octopamine hydrochloride	(+-)-alpha-(Aminomethyl)-4-hydroxybenzyl alcohol hydrochloride	Adrenoceptor	Agonist	alpha	Neurotransmitter	79806	adrenoceptor
P3	L07	sample	79727	211,21941	L-alpha-Methyl DOPA	MK-351; Methyldopa	Biochemistry	Inhibitor	Aromatic amino acid decarboxylase	L-aromatic amino acid decarboxylase inhibitor; antihypertensive	79727	Aromatic amino acid decarboxylase
P3	L08	sample	79807	158,1582	Oxiracetam	4-Hydroxy-2-oxopyrrolidine-N-acetamide	Nootropic			Nootropic agent, improves learning and memory, and prevents impairment of cognitive functions	79807	NA
P3	L09	sample	79728	206,63317	3-Morpholinosydnonimine hydrochloride	Linsidomine hydrochloride	Nitric Oxide	Donor		Nitric oxide donor	79728	NO
P3	L10	sample	79808	371,22569	SB 216763	3-(2,4-Dichlorophenyl)-4-(1-methyl-1H-indol-3-yl)-1H-pyrrole-2,5-dione	Phosphorylation	Inhibitor	GSK-3	Potent, selective, cell permeable inhibitor of glycogen synthetase kinase-3 (GSK-3).	79808	GSK-3
P3	L11	sample	79729	308,31499	Nimesulide	N-(4-Nitro-2-phenoxyphenyl)methanesulfonamide	Prostaglandin	Inhibitor	COX-2	Highly selective COX-2 inhibitor	79729	COX
P3	L12	sample	79809	434,71097	TBB	NSC 231634; 4,5,6,7-Tetrabromo-2-azabenzimidazole	Phosphorylation	Inhibitor	Casein kinase 2	Highly selective, ATP/GTP-competitive inhibitor of casein kinase 2 (CK2).	79809	CaseinKinase
P3	L13	sample	79730	220,24869	S-Nitroso-N-acetylpenicillamine	SNAP	Nitric Oxide	Donor		Nitric oxide donor; activates soluble guanylyl cyclase	79730	NO
P3	L14	sample	79810	278,31341	Pentoxifylline	3,7-Dihydro-3,7-dimethyl-1-(5-oxohexyl)-1H-purine-2,6-dione	Cyclic Nucleotides	Inhibitor	PDE	Inhibits synthesis of tumor necrosis factor alpha (TNF-alpha); phosphodiesterase inhibitor	79810	PDE
P3	L15	sample	79731	300,31692	5-Nitro-2-(3-phenylpropylamino)benzoic acid	NPPB	Cl- Channel	Blocker		Potent Cl- channel blocker	79731	Cl-channel
P3	L16	sample	79811	694,36777	PPNDS tetrasodium	Pyridoxal-5'-phosphate-6-(2'-naphthylazo-6'-nitro-4',8'-disulfonate) tetrasodium	P2 Receptor	Antagonist	P2X1	P2X1 receptor antagonist	79811	P2 receptor
P3	L17	sample	79732	219,66983	(+-)-Normetanephrine hydrochloride	alpha-(Aminomethyl)-4-hydroxy-3-methoxy-benzyl alcohol hydrochloride	Adrenoceptor	Metabolite	Norepinephrine	Norepinephrine metabolite	79732	Norepinephrine
P3	L18	sample	79812	247,30219	NU2058	O6-Cyclohexylmethylguanine	Cell Cycle	Inhibitor	Cdk2	Selective cyclin-dependent kinase-2 (CDK2) inhibitor.	79812	CDK
P3	L19	sample	79733	393,57158	CI-976	2,2-Dimethyl-N-(2,4,6-trimethoxyphenyl)dodecanamide	Lipid Signaling	Inhibitor	ACAT	Potent and selective acyl coenzyme A: cholesterol acyltransferase inhibitor.	79733	ACAT
P3	L20	sample	79813	301,21836	PNU-282987	N-(3R)-1-Azabicyclo[2.2.2]oct-3-yl-4-chloro-benzamide monohydrochloride	Cholinergic	Agonist	Nicotinic alpha7	Selective alpha7 nicotinic acetylcholine receptor (nAChR) agonist.	79813	acetylcholine receptor
P3	L21	sample	79734	450,96969	Naltrindole hydrochloride	NTI hydrochloride	Opioid	Antagonist	delta	Highly selective, non-peptide delta opioid receptor antagonist that is active when administered peripherally	79734	opioid receptor
P3	L22	sample	79814	138,1734	Pentylenetetrazole	Metrazole	Neurotransmission	Modulator	CNS	Non-specific CNS stimulant; convulsant	79814	CNS
P3	L23	ctrl U0126	ctrl_U0126								ctrl U0126	MEK
P3	L24	neg ctr DMSO	neg_ctr_DMSO								neg ctr DMSO	NA
P3	M01	empty	no treatment
P3	M02	empty	no treatment
P3	M03	sample	79575	160,17691	SD-169	Indole-5-carboxamide	Phosphorylation	Inhibitor	p38a MAPK	Orally active, ATP-competitive, p38alpha-selective MAPK inhibitor.	79575	p38/MPKKK
P3	M04	sample	79655	264,28347	AFMK	N-[3-[2-(Formylamino)-5-methoxyphenyl]-3-oxopropyl]acetamide; NSC 688263	Inflammation	Inhibitor	LPS-mediated TNFalpha and IL-8 production	Melatonin metabolite; antioxidant; free radical scavenger; inhibits LPS-mediated production of TNFalpha and IL-8 in neutrophils.	79655	LPS-mediated TNFalpha and IL-8 production
P3	M05	sample	79576	316,8775	Imipramine hydrochloride		Serotonin	Blocker	Reuptake	Tricyclic antidepressant; blocks reuptake of serotonin and norepinephrine	79576	serotonin
P3	M06	sample	79656	307,43673	Dihydrocapsaicin	8-Methyl-N-vanillylnonanamide	Vanilloid	Agonist		Capsaicin analog	79656	NA
P3	M07	sample	79577	280,75679	Imiloxan hydrochloride	RS 21361	Adrenoceptor	Antagonist	alpha2B	Selective alpha2B-adrenoceptor antagonist	79577	adrenoceptor
P3	M08	sample	79657	399,55648	MRS 1523	3-propyl-6-ethyl-5-[(ethylthio)carbonyl]-2-phenyl-4-propyl-3-pyridine carboxylate	Adenosine	Antagonist	A3	Selective A3 adenosine receptor antagonist in rat	79657	adenosine receptor
P3	M09	sample	79578	501,84164	ICI 204,448 hydrochloride		Opioid	Agonist	kappa	kappa Opioid receptor agonist that does not cross the blood brain barrier	79578	opioid receptor
P3	M10	sample	79658	215,72521	Mexiletene hydrochloride	1-(2,6-Xylyloxy)-2-aminopropane	Na+ Channel	Blocker		Sodium channel blocker	79658	Na+-channel
P3	M11	sample	79579	129,16007	Isonipecotic acid	4-Piperidine carboxylic acid	GABA	Agonist	GABA-A	GABA-A receptor agonist	79579	GABA-A
P3	M12	sample	79659	245,70807	alpha-Methyl-DL-tyrosine methyl ester hydrochloride	AMPT	Neurotransmission	Inhibitor	Tyrosine hydroxylase	Tyrosine hydroxylase inhibitor	79659	Tyrosine hydroxylase
P3	M13	sample	79580	425,50746	Ketotifen fumarate		Histamine	Antagonist	H1	H1 Histamine receptor antagonist	79580	Histamine receptor
P3	M14	sample	79660	209,2528	Minoxidil		K+ Channel	Activator	ATP sensitive	K+ channel activator; antihypertensive	79660	K+ channel
P3	M15	sample	79581	285,39521	CyPPA	Cyclohexyl-[2-(3,5-dimethyl-pyrazol-1-yl)-6-methyl-pyrimidin-4-yl]-amine	K+ Channels	Modulator	SK3 and SK2	CyPPA is a positive modulator of small conductance Ca2+-activated K2+ channels; selective for SK3 and SK2.	79581	K+-channel
P3	M16	sample	79661	232,28467	Melatonin	N-[2-(5-Methoxyindol-3-yl)ethyl]acetamide	Melatonin	Agonist		Endogenous neurohormone which controls photo-periodic biological rhythms	79661	NA
P3	M17	sample	79582	513,51253	Loperamide hydrochloride		Opioid	Ligand		Meperidine congener which binds to opioid receptors; Ca2+ channel antagonist	79582	Ca2+-channel
P3	M18	sample	79662	276,29462	Metrazoline oxalate	1H-Imidazole, 4,5-dihydro-2-[(1E)-2-(2-methylphenyl)ethenyl,-ethandioate	Imidazoline	Ligand		Potent and selective imidazoline binding site ligand	79662	NA
P3	M19	sample	79583	369,36808	Lansoprazole		Ion Pump	Inhibitor	H+ pump	Gastric proton pump inhibitor	79583	H+ pump
P3	M20	sample	79663	226708	O-Methylserotonin hydrochloride	Mexamine hydrochloride	Serotonin	Agonist		Nonselective serotonin receptor agonist that lacks affinity for the 5-HT3 receptor	79663	Serotonin
P3	M21	sample	79584	343,81321	LY-294,002 hydrochloride	2-(4-Morpholinyl)-8-phenyl-4H-1-benzopyran-4-one hydrochloride	Phosphorylation	Inhibitor	PI3K	Specific phosphatidylinositol 3-kinase (PI3K) inhibitor.	79584	PI3K
P3	M22	sample	79664	534,06309	GR 127935 hydrochloride hydrate	N-[4-Methoxy-3-(4-methyl-1-piperazinyl)phenyl]-2'-methyl-4'-(5-methyl-1,2,4-oxadiazol-3-yl)-1,1'-biphenyl-4-carboxamide hydrochloride	Serotonin	Antagonist	5-HT1B/1D	Selective 5-HT1B/1D serotonin receptor antagonist.	79664	serotonin receptor
P3	M23	ctrl U0126	ctrl_U0126								ctrl U0126	MEK
P3	M24	neg ctr DMSO	neg_ctr_DMSO								neg ctr DMSO	NA
P3	N01	empty	no treatment
P3	N02	empty	no treatment
P3	N03	sample	79735	215,76884	Memantine hydrochloride	3,5-Dimethyl-1-adamantanamine hydrochloride	Glutamate	Antagonist	NMDA	Antagonist of NMDA glutamate receptors; stimulates dopamine release	79735	NMDA
P3	N04	sample	79815	465,4243	Naftopidil dihydrochloride	KT-611 dihydrochloride	Adrenoceptor	Antagonist	alpha1	alpha1 Adrenoceptor antagonist; antihypertensive	79815	adrenoceptor
P3	N05	sample	79736	728,76502	Methoctramine tetrahydrochloride	N,N'-bis[6-[[(2-Methoxyphenyl)methyl]amino]hexyl]1,8-octane diamine tetrahydrochloride	Cholinergic	Antagonist	M2	Selective M2 muscarinic acetylcholine receptor antagonist	79736	muscarinic acetylcholine receptor
P3	N06	sample	79816	325,53933	N-Oleoylethanolamine	N-(Hydroxyethyl)oleamide	Sphingolipid	Inhibitor	Ceramidase	Ceramidase inhibitor; inhibits sphingolipid signaling pathway	79816	Ceramidase
P3	N07	sample	79737	469,54232	Methysergide maleate		Serotonin	Antagonist		Serotonin receptor antagonist; antimigraine	79737	Serotonin
P3	N08	sample	79817	584,66683	Ouabain	Acocantherine	Ion Pump	Inhibitor	Na+/K+ ATPase	Blocks movement of the H5 and H6 transmembrane domains of Na+-K+ ATPases	79817	Na+/K+ Pump
P3	N09	sample	79738	293,83993	3-Methoxy-morphanin hydrochloride	nor-Dextromethorphan hydrochloride	Glutamate	Antagonist		Metabolite of dextromethorphan	79738	NA
P3	N10	sample	79818	293,32515	Oxaprozin	Daypro	Prostaglandin	Inhibitor		Non-steroidal anti-inflammatory drug (NSAID)	79818	NSAID
P3	N11	sample	79739	298,34746	Nialamide	4-Pyridinecarboxylic acid 2-[3-oxo-3-[(phenylmethyl)amino]propyl]hydrazide	Neurotransmission	Inhibitor	MAO	Monoamine oxidase inhibitor	79739	MAO
P3	N12	sample	79819	248,32485	Parthenolide		Serotonin	Inhibitor		Inhibits serotonin release from platelets; inhibits production of leukotriene B4 and thromboxane B2	79819	Serotonin
P3	N13	sample	79740	327,12571	Niclosamide	2',5'-Dichloro-4'-nitrosalicylanilide	Antibiotic		Protonophore	Protonophoric anthelmintic; uncouples oxidative phosphorylation	79740	Protonophore
P3	N14	sample	79820	461,55963	Pimozide		Dopamine	Antagonist	D2	Ca2+ channel antagonist; antipsychotic; D2 dopamine receptor antagonist	79820	dopamine receptor
P3	N15	sample	79741	465,4707	AMN082	N,N'-Dibenzhydrylethane-1,2-diamine dihydrochloride	Glutamate	Agonist	mGluR7	Selective allosteric mGluR7 receptor agonist.	79741	glutamate receptor
P3	N16	sample	79821	257,27249	AS605240	5-(6-Quinoxalinylmethylene)-2,4-thiazolidinedione	Biochemistry	Inhibitor	P13K	AS605240 is a potent and selective PI3K inhibitor	79821	PI3K
P3	N17	sample	79742	299,84689	Nortriptyline hydrochloride		Adrenoceptor	Inhibitor	Uptake	Tricyclic antidepressant	79742	Adrenoceptor
P3	N18	sample	79822	436,08037	Palmitoyl-DL-Carnitine chloride		Phosphorylation	Modulator	PKC	Long-chain acylcarnitine; modulator of PKC activation; intermediate in mitochondrial fatty acid oxidation	79822	PKC
P3	N19	sample	79743	175,1451	6-Nitroso-1,2-benzopyrone		Transcription	Inhibitor	PARP	Poly(ADP-ribose) polymerase (PARP) ligand which preferentially destabilizes one of the two zinc-fingers inactivating the enzyme	79743	PARP
P3	N20	sample	79823	142,1588	Piracetam	2-Oxo-1-pyrrolidineacetamide	Glutamate	Modulator	AMPA	Prototypical nootropic; modulates Na+-flux at AMPA glutamate receptors	79823	AMPA
P3	N21	sample	79744	342,69871	Sertraline hydrochloride	(1S,4S)-4-(3,4-Dichlorophenyl)-1,2,3,4-tetrahydro-N-methyl-1-napthalenamine hydrochloride	Serotonin	Inhibitor	Reuptake	Selective serotonin reuptake inhibitor; antidepressant	79744	serotonin
P3	N22	sample	79824	244,72334	(+)-Pilocarpine hydrochloride		Cholinergic	Agonist	Muscarinic	Cholinergic receptor agonist	79824	acetylcholine receptor
P3	N23	ctrl U0126	ctrl_U0126								ctrl U0126	MEK
P3	N24	neg ctr DMSO	neg_ctr_DMSO								neg ctr DMSO	NA
P3	O01	empty	no treatment								no treatment	NA
P3	O02	empty	no treatment								no treatment	NA
P3	O03	sample	79585	247,72401	(+-)-Isoproterenol hydrochloride		Adrenoceptor	Agonist	beta	Sympathomimetic amine acting almost exclusively on beta adrenoceptors; bronchodilator	79585	adrenoceptor
P3	O04	sample	79665	363,2929	L-745,870 hydrochloride	3-[[4-(4-Chlorophenyl)piperazin-1-yl]methyl]-1H-pyrrolo[2,3-b]pyridine hydrochloride	Dopamine	Antagonist	D4	Selective D4 dopamine receptor antagonist	79665	dopamine receptor
P3	O05	sample	79586	179,13905	Isoxanthopterin	2-Amino-4,7-dihydroxypteridine	Cell Stress	Metabolite		Product of xanthine oxidase oxidation of pterin, an enzyme involved in reactive oxygen formation.	79586	ROS
P3	O06	sample	79666	252,24771	(-)-Naproxen sodium	(S)-6-Methoxy-alpha-methyl-2-naphthaleneacetic acid sodium	Prostaglandin	Inhibitor	COX	COX-1 and COX-2 inhibitor	79666	COX
P3	O07	sample	79587	804,8911	Stevioside	(4a-13-[(2-O-_-D-Glucopyranosyl-_-D-glucopyranosyl)oxy]kaur-16-en-18-oic acid _-D-glucopyranosyl ester	Ion Channels	Transport inhibitor	PAH	Noncaloric natural sweetener; inhibits transepithelial transport of para-aminohippurate (PAH) by interfering with the organic anion transport system.	79587	PAH
P3	O08	sample	79667	305,20661	Melphalan	L-Phenylalanine mustard	DNA Metabolism	Intercalator	GCC	Antineoplastic; forms DNA intrastrand crosslinks by bifunctional alkylation in 5'-GGC sequences	79667	DNA_intercalation
P3	O09	sample	79588	343,43502	SB-525334	6-[2-tert-Butyl-5-(6-methyl-pyridin-2-yl)-1H-imidazol-4-yl]-quinoxaline	Phosphorylation	Inhibitor	Alk5	A potent activin receptor-like kinase (ALK5)/ type I TGF_-receptor kinase inhibitor .	79588	Alk5
P3	O10	sample	79668	455,51523	Methylergonovine maleate	Methergine maleate	Dopamine	Antagonist		Dopamine antagonist; ergot alkaloid which interacts with serotonergic, dopaminergic and alpha-adrenergic systems	79668	dopamine
P3	O11	sample	79589	327,42992	JWH-015	(2-Methyl-1-propyl-1H-indol-3-yl)-1-naphthalenylmethanone	Cannabinoid	Agonist	CB2	Selective CB2 cannabinoid receptor agonist	79589	CB
P3	O12	sample	79669	312,79922	ML 10302	2-Piperidinoethyl-4-amino-5-chloro-2-methoxybenzoate	Serotonin	Agonist	5-HT4	Potent, selective 5-HT4 serotonin receptor agonist.	79669	serotonin receptor
P3	O13	sample	79590	189,17219	Kynurenic acid	4-Hydroxyquinoline-2-carboxylic acid	Glutamate	Antagonist	NMDA-Glycine	Excitatory amino acid receptor antagonist; blocks kainic acid-induced neurotoxicity; metabolite of tryptophan	79590	NMDA
P3	O14	sample	79670	238,19826	Rufinamide	1-[(2,6-difluorophenyl)methyl]-1H-1,2,3-Triazole-4-carboxamide	Neurotransmission	Anticonvulsant		Broad-spectrum anticonvulsant.	79670	NA
P3	O15	sample	79591	242,27703	beta-Lapachone		Apoptosis	Activator		Induces apoptosis in HL-60 cells; anticancer agent	79591	apoptosis
P3	O16	sample	79671	180,22699	L-Methionine sulfoximine	L-S-(3-Amino-3-carboxypropyl)-S-methylsulfoximine	Glutamate	Inhibitor	Glutamine synthase	Ornithine decarboxylase activator; glutamine synthetase inhibitor	79671	Glutamine synthase
P3	O17	sample	79592	321,16515	Lonidamine	Diclondazolic acid	Cell Stress	Inhibitor	Mitochondrial hexokinase	Inhibits the energy metabolism of neoplastic cells by interfering with mitochondrial hexokinase, cellular respiration, and glycolysis; damages cell and mitochondrial membranes	79592	Mitochondrial hexokinase
P3	O18	sample	79672	276,68128	GW9662	2-Chloro-5-nitro-N-phenyl-benzamide	Transcription	Inhibitor	PPAR-gamma	Irreversible peroxisome proliferator-activated receptor-gamma (PPAR-gamma) inhibitor	79672	PPAR
P3	O19	sample	79593	327,90107	L-687,384 hydrochloride	1'-Benzyl-3,4-dihydrospiro[naphthalene-1-(2H),4'-piperidine] hydrochloride	Opioid	Agonist	sigma1	Putative sigma-1 receptor agonist	79593	sigma1
P3	O20	sample	79673	218,5428	Se-(methyl)selenocysteine hydrochloride	Se-MSC	Cell Cycle	Inhibitor		Potent chemopreventive agent	79673	NA
P3	O21	sample	79594	445,90668	Loxapine succinate		Dopamine	Antagonist		Dibenzoxazepine antipsychotic agent	79594	NA
P3	O22	sample	79674	402,44172	2,6-Difluoro-4-[2-(phenylsulfonylamino)ethylthio]phenoxyacetamide	PEPA	Glutamate	Agonist	AMPA	Selective, high affinity AMPA ionotropic glutamate receptor agonist; reduces ischemia-induced performance deficits in rats.	79674	AMPA
P3	O23	empty	no treatment								no treatment	NA
P3	O24	empty	no treatment								no treatment	NA
P3	P01	empty	no treatment								no treatment	NA
P3	P02	empty	no treatment								no treatment	NA
P3	P03	sample	79745	168,15341	Me-3,4-dephostatin	3,4-Dihydroxy-N-methyl-N-nitrosaline	Phosphorylation	Inhibitor	PP1B / SHPTP-1	Selective inhibitor of protein tyrosine phosphatase 1B and SHPTP-1	79745	PP1B / SHPTP-1
P3	P04	sample	79825	766,97822	Bisoprolol hemifumarate salt	1-[4-[[2-(1-Methylethoxy)ethoxy]methyl]phenoxy]-3-[(1-methylethyl)amino]-2-propanol	Adrenoceptor	Antagonist	Beta1	Cardioselective Beta1-adrenoceptor antagonist. Actual molecular weight is 383.48	79825	adrenoceptor
P3	P05	sample	79746	337,37873	(+)-MK-801 hydrogen maleate	Dizocilipine maleate	Glutamate	Antagonist	NMDA	Highly potent and selective non-competitive NMDA glutamate receptor antagonist	79746	NMDA
P3	P06	sample	79826	261,23632	Oxolinic acid	W-4565; 5,8-Dihydro-5-ethyl-8-oxo-1,3-dioxolo[4,5-g]quinoline-7-carboxylic acid	Antibiotic	Inhibitor	DNA Gyrase	Quinolone antibacterial; DNA gyrase inhibitor	79826	DNA Gyrase
P3	P07	sample	79747	348,9415	Ethopropazine hydrochloride	10-[2-(Diethylamino)propyl]phenothiazine hydrochloride	Neurotransmission	Inhibitor	Butyrylcholinesterase	Butyrylcholinesterase inhibitor; antiparkinsonian	79747	Butyrylcholinesterase
P3	P08	sample	79827	187,1591	ODQ	1H-[1,2,4]Oxadiazolo[4,3-a]quinoxalin-1-one	Cyclic Nucleotides	Inhibitor	NO-sensitive guanylyl cyclase	Potent and selective NO-sensitive guanylyl cyclase inhibitor	79827	guanylyl cyclase
P3	P09	sample	79748	336,43763	S15535	1-(2,3-Dihydro-1,4-benzodioxin-5-yl)-4-(2,3-dihydro-1h-inden-2-yl)-piperazine	Serotonin	Agonist	5-HT1A	Potent, orally active, partial 5-HT1A receptor agonist.	79748	serotonin receptor
P3	P10	sample	79828	322,19128	Oxotremorine methiodide	N,N,N-Trimethyl-4-(2-oxo-1-pyrrolidinyl)-2-butyn-1-ammonium iodide	Cholinergic	Agonist	Muscarinic	Nonselective muscarinic acetylcholine receptor agonist	79828	acetylcholine receptor
P3	P11	sample	79749	354,40934	Nomifensine maleate	1,2,3,4-Tetrahydro-2-methyl-4-phenyl-8-isoquinolinamine maleate	Dopamine	Inhibitor	Reuptake	Dopamine reuptake inhibitor; antidepressant	79749	dopamine
P3	P12	sample	79829	248,3277	Pindolol		Adrenoceptor	Antagonist	beta	Nonselective beta adrenoceptor antagonist; vasodilator	79829	adrenoceptor
P3	P13	sample	79750	474,40191	NAN-190 hydrobromide	1-(2-Methoxyphenyl)-4-[4-(2-phthalimido)butyl]piperazine hydrobromide	Serotonin	Antagonist	5-HT1A	Potent 5-HT1A serotonin receptor antagonist that lacks TFMPP-like stimulus properties	79750	serotonin receptor
P3	P14	sample	79830	277,23572	L-Glutamic acid, N-phthaloyl-		Glutamate	Agonist	NMDA	Selective NMDA glutamate receptor agonist	79830	NMDA
P3	P15	sample	79751	302,37364	Nordihydroguaiaretic acid from Larrea divaricata (creosote bush)	NDGA	Leukotriene	Inhibitor	Lipoxygenase	Lipoxygenase inhibitor	79751	Lipoxygenase
P3	P16	sample	79831	375,85564	Papaverine hydrochloride		Cyclic Nucleotides	Inhibitor	PDE	Phosphodiesterase inhibitor	79831	PDE
P3	P17	sample	79752	833,35867	NADPH tetrasodium	Reduced nicotinamide adenosine dinucleotide phosphate tetrasodium	Nitric Oxide	Cofactor		Cofactor for many enzymes, including nitric oxide synthase	79752	NO
P3	P18	sample	79832	385,42626	R(-)-N6-(2-Phenylisopropyl)adenosine	R(-)-PIA	Adenosine	Agonist	A1	A1 Adenosine receptor agonist	79832	adenosine receptor
P3	P19	sample	79753	317,2264	Nilutamide	Anandron	Hormone	Inhibitor	Androgen	Antiandrogen	79753	Androgen
P3	P20	sample	79833	182,0243	Phosphomycin disodium	Fosfomycin; Phosphonomycin; MK-955	Antibiotic		Cell wall synthesis	Antibiotic; interferes with cell wall synthesis	79833	Cell wall synthesis
P3	P21	sample	79754	386,88206	NO-711 hydrochloride	1-(2-(((Diphenylmethylene)imino)oxy)ethyl)-1,2,5,6-tetrahydro-3-pyridine-carboxylic acid hydrochloride	GABA	Inhibitor	Uptake	Potent and selective GABA uptake inhibitor.	79754	GABA
P3	P22	sample	79834	271,27524	Pilocarpine nitrate		Cholinergic	Agonist	Muscarinic	Nonselective muscarinic acetylcholine receptor agonist	79834	acetylcholine receptor
P3	P23	empty	no treatment								no treatment	NA
P3	P24	empty	no treatment								no treatment	NA
P4	A01	empty	no treatment								no treatment	NA
P4	A02	empty	no treatment								no treatment	NA
P4	A03	sample	79835	320,88732	Promazine hydrochloride	10-(3-[Dimethylamino]propyl)phenothiazine hydrochloride	Dopamine	Antagonist	D2	D2 dopamine receptor antagonist; phenothiazine antipsychotic	79835	dopamine receptor
P4	A04	sample	79915	323,82279	Ritodrine hydrochloride	N-(p-Hydroxyphenethyl)-4-hydroxynorephedrine hydrochloride	Adrenoceptor	Agonist	beta2	beta2-Adrenoceptor agonist; relaxes uterine muscle contractions	79915	adrenoceptor
P4	A05	sample	79836	424,33346	Pirenzepine dihydrochloride	5,11-Dihydro-11-[(4-methyl-1-piperazinyl)acetyl]-6H-pyrido[2,3-b][1,4]benzodiazepin-6-one dihydrochloride	Cholinergic	Antagonist	M1	Selective M1 muscarinic acetylcholine receptor antagonist	79836	muscarinic acetylcholine receptor
P4	A06	sample	79916	335,45005	REV 5901	alpha-Pentyl-3-[2-quinolinylmethoxy]benzyl alcohol	Leukotriene	Antagonist	LTD4	Leukotriene D4 receptor antagonist	79916	LTD4
P4	A07	sample	79837	406,50462	ARP 101	(2R)-2-[([1,1'-Biphenyl]-4-ylsulfonyl)(1-methylethoxy)amino]-N-hydroxy-3-methyl-butanamide	ECM	Inhibitor	MMP-2	A matrix metalloproteinase 2 (MMP-2) selective inhibitor.	79837	MMP
P4	A08	sample	79917	406,88843	Ro 8-4304	(4-[3-(4-[4-fluorophenyl]-3,6-dihydro-2H-pyridin-1-yl)-2-hydroxypropoxy]benzamide	Glutamate	Antagonist	NMDA-NR2B	NR2B-selective, noncompetitive NMDA receptor antagonist	79917	NMDA
P4	A09	sample	79838	173,17002	(+-)-cis-Piperidine-2,3-dicarboxylic acid		Glutamate	Agonist	NMDA	Excitatory amino acid; NMDA glutamate receptor agonist	79838	NMDA
P4	A10	sample	79918	277,21081	Ro 41-0960	2'-Fluoro-3,4-dihydroxy-5-nitrobenzophenone	Neurotransmission	Inhibitor	COMT	Specific, reversible, orally-active COMT-inhibitor	79918	COMT
P4	A11	sample	79839	414,42154	Piribedil maleate	2-(4-[1,3-Benzodioxol-5-ylmethyl]-1-piperazinyl)pyrimidine	Dopamine	Agonist	D3	Non-selective dopamine receptor agonist	79839	dopamine receptor
P4	A12	sample	79919	381,28626	Ro 04-6790 dihydrochloride	4-Amino-N-[2,6-bis(methylamino)-4-pyrimidinyl]-benzenesulfonamide dihydrochloride	Serotonin	Antagonist	5-HT6	Selective 5-HT6 serotonin receptor antagonist.	79919	serotonin receptor
P4	A13	sample	79840	272,77752	Procaine hydrochloride	Novocaine hydrochloride	Na+ Channel	Blocker		Na+ channel blocker	79840	Na+-channel
P4	A14	sample	79920	678,49338	Auranofin	SKF 39162, 1-Thio-_-D-glucopyranosatotriethylphosphine gold-2,3,4,6-tetraacetate, 3,4,5-Triacetyloxy-6-(acetyloxymethyl) oxane-2-thiolate triethylphosphanium	Phosphrylation	Inhibitor		Inhibits the release of inflammatory mediators from human macrophages, basophils, and pulmonary mast cells. Inhibits 5-lipoxygenase in human neutrophils. Is a potent inhibitor of selenoenzyme thioredoxin reductase (TrxR). Auranofin inhibits IKB kin...	79920	NA
P4	A15	sample	79841	249,63566	Phaclofen	3-Amino-2-(4-chlorophenyl)propylphosphonic acid	GABA	Antagonist	GABA-B	GABA-B receptor antagonist	79841	GABA-B
P4	A16	sample	79921	254,63249	Spermidine trihydrochloride	N-(3-Aminopropyl)-1,4-butanediamine trihydrochloride	Glutamate	Ligand	NMDA-Polyamine	Binds to the polyamine modulatory site of the NMDA glutamate receptor	79921	NMDA
P4	A17	sample	79842	418,53202	Pregnenolone sulfate sodium	5-Pregnen-3beta-ol-20-one sulfate sodium	GABA	Antagonist	GABA-A	Neurosteroid that antagonizes the GABA-A receptor chloride channels	79842	GABA-A
P4	A18	sample	79922	211,19735	Stattic	6-Nitrobenzo[b]thiophene-1,1-dioxide	Gene Regulation	Inhibitor	STAT3	Irreversible STAT3 activation inhibitor.	79922	STAT3
P4	A19	sample	79843	450,49862	PD 168,077 maleate	N-[[4-(2-Cyanophenyl)-1-piperazinyl]methyl]-3-methyl-benzamide maleate	Dopamine	Agonist	D4	Selective D4 dopamine receptor agonist	79843	dopamine receptor
P4	A20	sample	79923	395,42147	IRAK-1/4 Inhibitor I	1-(2-(4-Morpholinyl)ethyl)-2-(3-nitrobenzoylamino)benzimidazole	Phosphorylation	Inhibitor	IRAK-1/4	A novel benzimidazole that is a potent inhibitor of interleukin-1 receptor-associated kinases 1/4 (IRAK 1/4).	79923	IRAK
P4	A21	sample	79844	472,88999	Quinacrine dihydrochloride		Neurotransmission	Inhibitor	MAO	Monoamine oxidase (MAO) inhibitor; antimalarial	79844	MAO
P4	A22	sample	79924	341,43226	(+-)-Sulpiride	(+-)-5-(Aminosulfonyl)-N-[(1-ethyl-2-pyrrolidinyl)methyl]-2-methoxybenzamide	Dopamine	Antagonist	D2	D2 Dopamine receptor antagonist; antipsychotic	79924	dopamine receptor
P4	A23	empty	no treatment								no treatment	NA
P4	A24	empty	no treatment								no treatment	NA
P4	B01	empty	no treatment								no treatment	NA
P4	B02	empty	no treatment								no treatment	NA
P4	B03	sample	79995	264,32987	SU 4312	3-(4-Dimethylaminobenzylidenyl)-2-indolinone	Phosphorylation	Inhibitor	KDR	Vascular endothelial growth factor (VEGF) receptor protein tyrosine kinase 1/2 (KDR) and platelet derived growth factor (PDGF) receptor inhibitor	79995	KDR
P4	B04	sample	80075	853,92882	Taxol	Paclitaxel	Cytoskeleton and ECM	Inhibitor	Tubulin	Antitumor agent; promotes assembly of microtubules and inhibits tubulin disassembly process	80075	Tubulin
P4	B05	sample	79996	228,72394	1-(2-Methoxyphenyl)piperazine hydrochloride	2-MPP hydrochloride	Serotonin	Agonist	5-HT1 > 5-HT2	Selective 5-HT1 serotonin receptor agonist	79996	serotonin receptor
P4	B06	sample	80076	255,36302	Tomoxetine	(R)-N-methyl-gamma-(2-methylphenoxy)-benzenepropanamine	Adrenoceptor	Inhibitor	Reuptake	Norepinephrine reuptake blocker	80076	Norepinephrine
P4	B07	sample	79997	237,21972	Sepiapterin	S(-)-2-Amino-7,8-dihydro-6-(2-hydroxy-1-oxopropyl)-4(1H)-pteridione	Nitric Oxide	Cofactor	NOS	Cofactor of nitric oxide synthase; intracellularly converted to tetrahydrobiopterin .	79997	NOS
P4	B08	sample	80077	563,65359	Tamoxifen citrate	(Z)-2-[4-(1,2-Diphenyl-1-butenyl)phenoxy]-N,N-dimethyl-ethanamine cirtrate (1:1)	Phosphorylation	Inhibitor	PKC	Anti-estrogen; relatively selective protein kinase C inhibitor	80077	PKC
P4	B09	sample	79998	364,8945	Tiapride hydrochloride	N-(2-[Diethylamino]ethyl)-5-(methylsulfonyl)-o-anisamide hydrochloride	Dopamine	Antagonist	D2/D3	D2 and D3 dopamine receptor antagonist; antipsychotic	79998	dopamine receptor
P4	B10	sample	80078	443,39873	Telenzepine dihydrochloride	4,9-Dihydro-3-methyl-4-[(4-methyl-1-piperazinyl)acetyl]-10H-thieno[3,4-b][1,5]benzodiazepin-10-one dihydrochloride	Cholinergic	Antagonist	M1	Selective M1 muscarinic acetylcholine receptor antagonist and anti-ulcer agent	80078	muscarinic acetylcholine receptor
P4	B11	sample	79999	337,93714	Trihexyphenidyl hydrochloride		Cholinergic	Antagonist	Muscarinic	Muscarinic acetylcholine receptor antagonist; centrally acting anticholinergic	79999	acetylcholine receptor
P4	B12	sample	80079	448,12939	Uridine 5'-diphosphate sodium	UDP	P2 Receptor	Agonist	P2Y	P2Y receptor agonist	80079	P2 receptor
P4	B13	sample	80000	548,6578	Terbutaline hemisulfate	2-t-Butylamino-1-(3,5-dihydroxyphenyl)ethanol	Adrenoceptor	Agonist	beta	beta-Adrenoceptor agonist; bronchodilator	80000	adrenoceptor
P4	B14	sample	80080	356,51254	U-69593	(+)-(5alpha,7alpha,8beta)-N-Methyl-N-[7-(1-pyrrolidinyl)-1-oxaspiro[4.5]dec-8-yl]-benzeneacetamide	Opioid	Agonist	kappa	Selective kappa opioid receptor agonist	80080	opioid receptor
P4	B15	sample	80001	315,76188	Tyrphostin AG 1478	N-(3-Chlorophenyl)-6,7-dimethoxy-4-quinazolinamine	Phosphorylation	Inhibitor	EGFR	Selective inhibitor of epidermal growth factor receptor (EGFR) protein	80001	EGFR
P4	B16	sample	80081	393,48432	U-99194A maleate	5,6-Dimethoxy-2-(di-n-propylamino)indan maleate	Dopamine	Antagonist	D3	D3 dopamine receptor antagonist	80081	dopamine receptor
P4	B17	sample	80002	600,03697	BIX 01294 trihydrochloride hydrate	2-(Hexahydro-4-methyl-1H-1,4-diazepin-1-yl)-6,7-dimethoxy-N-[1-(phenylmethyl)-4-piperidinyl]-4-quinazolinamine trihydrochloride hydrate	Gene Regulation	Inhibitor	HMT	Selective histone methyl transferase inhibitor.	80002	histone methyl transferase
P4	B18	sample	80082	923,05756	Vincristine sulfate	VCR	Cytoskeleton and ECM	Inhibitor	Tubulin	Inhibitor of microtubule assembly	80082	Tubulin
P4	B19	sample	80003	206,32758	(+-)-alpha-Lipoic Acid	(+-)-1,2-Dithiolane-3-pentanoic acid	Cell Stress	Coenzyme	Pyruvate dehydrogenase	Coenzyme needed for the activity of enzyme complexes such as those of pyruvate dehydrogenase and glycine decarboxylase	80003	Pyruvate dehydrogenase
P4	B20	sample	80083	438,5775	WIN 62,577	17-beta-Hydroxy-17-alpha-ethynyl-delta-4-androstano(3,2-b)pyrimido(1,2-a)benzimidazole	Tachykinin	Antagonist	NK1	NK1 tachykinin receptor antagonist	80083	tachykinin receptor
P4	B21	sample	80004	314,86156	Triprolidine hydrochloride	(E)-2-[3-(1-Pyrrolidinyl)-1-p-tolylpropenyl]pyridine hydrochloride	Histamine	Antagonist	H1	Potent H1 histamine receptor antagonist	80004	Histamine receptor
P4	B22	sample	80084	390,91394	Yohimbine hydrochloride	17-Hydroxyyohimban-16-carboxylic acid methyl ester hydrochloride	Adrenoceptor	Antagonist	alpha2	alpha2 Adrenoceptor antagonist isolated from Cortnanthe johimbe	80084	adrenoceptor
P4	B23	empty	no treatment								no treatment	NA
P4	B24	empty	no treatment								no treatment	NA
P4	C01	empty	no treatment
P4	C02	ctrl Paclitaxel	ctrl_Paclitaxel								ctrl Paclitaxel	Tubulin
P4	C03	sample	79845	234,27578	Phenelzine sulfate		Neurotransmission	Inhibitor	MAO-A/B	Non-selective MAO-A/B inhibitor	79845	MAO
P4	C04	sample	79925	510,05666	Raloxifene hydrochloride	LY 139481	Hormone	Modulator	ER	Estrogen receptor modulator; anti-estrogenic drug	79925	ER
P4	C05	sample	79846	161,07558	Putrescine dihydrochloride	Putrescine dihydrochloride	Glutamate	Agonist	NMDA-Polyamine	Binds to the polyamine modulatory site of the NMDA glutamate receptor and potentiates NMDA-induced currents; precursor of spermidine	79846	NMDA
P4	C06	sample	79926	516,55286	Rottlerin	Mallotoxin	Phosphorylation	Inhibitor	PKC / CaM Kinase III	PKC and CaM kinase III inhibitor	79926	PKC
P4	C07	sample	79847	562,67448	Protoporphyrin IX disodium	Kammerer's porphyrin	Cyclic Nucleotides	Activator	Guanylyl cyclase	Activates soluble guanylyl cyclase	79847	Guanylyl cyclase
P4	C08	sample	79927	270,71795	RX 821002 hydrochloride	2-[2-(2-Methoxy-1,4-benzodioanyl)]-imidazoline hydrochloride	Adrenoceptor	Antagonist	alpha2	Selective alpha2-adrenoceptor antagonist	79927	adrenoceptor
P4	C09	sample	79848	299,84689	Protriptyline hydrochloride		Adrenoceptor	Blocker	Reuptake	Norepinephrine reuptake blocker	79848	Norepinephrine
P4	C10	sample	79928	840,11354	Reactive Blue 2	Basilen blue E-3G	P2 Receptor	Antagonist	P2Y	P2Y receptor antagonist; most potent antagonist for ATP-activated channels	79928	P2 receptor
P4	C11	sample	79849	713,71774	Paromomycin sulfate		Antibiotic		Protein synthesis	Oligosacchiride-type antibiotic; interferes with protein synthesis	79849	Protein synthesis
P4	C12	sample	79929	308,82977	(+-)-Sotalol hydrochloride	N-(4-[1-Hydroxy-2-(isopropylamino)ethyl]phenyl)methanesulfonamide hydrochloride	Adrenoceptor	Antagonist	beta	Potent beta-adrenoceptor antagonist, a class III antiarrythmic; prolongs the action potential and increases the refractory period	79929	adrenoceptor
P4	C13	sample	79850	358,35966	2-Phenylaminoadenosine	CV-1808	Adenosine	Agonist	A2 > A1	Selective A2 adenosine receptor agonist; potent vasodilator; weak inhibitor of adenosine uptake by rat cerebral cortical synaptosomes	79850	adenosine receptor
P4	C14	sample	79930	232,1549	SKF 86466	6-Chloro-2,3,4,5-tetrahydro-3-methyl-1H-3-benzazepine hydrochloride	Adrenoceptor	Antagonist	alpha2	Potent and selective alpha2 adrenoceptor antagonist	79930	adrenoceptor
P4	C15	sample	79851	256,73726	BF-170 hydrochloride	2-(4-Aminophenyl)quinoline hydrochloride	Neurodegeneration	Binder	Tau	Exhibits 3-fold greater binding affinity to tau than amyloid beta fibrils. Does not inhibit amyloid beta.	79851	Tau
P4	C16	sample	79931	449,64193	SNC80	(+)-4-[(alphaR)-alpha-((2S,5R)-4-Allyl-2,5-dimethyl-1-piperazinyl)-3-methoxybenzyl]-N,N-diethylbenzamide	Opioid	Agonist	delta	delta Opioid receptor agonist	79931	opioid receptor
P4	C17	sample	79852	599,3097	PPADS	Pyridoxal-phosphate-6-azophenyl-2',4'-disulphonic acid tetrasodium	P2 Receptor	Antagonist	P2	Selective P2 receptor antagonist which blocks responses at both pre- and post-junctional sites	79852	P2 receptor
P4	C18	sample	79932	417,63751	N-Oleoyldopamine	OLDA	Neurotransmission	Ligand	CB1	Endogenous vanilloid; weak CB1 cannabinoid receptor ligand.	79932	CB
P4	C19	sample	79853	371,46152	SU 6656	2,3-Dihydro-N,N-dimethyl-2-oxo-3-[(4,5,6,7-tetrahydro-1H-indol-2-yl)methylene]-1H-indole-5-sulfonamide	Phosphorylation	Inhibitor	Src family kinase	Selective Src family kinase inhibitor.	79853	SRC
P4	C20	sample	79933	388,96043	SB 269970 hydrochloride	[R]-3-[2-(2-[4-Methyl-piperidin-1-yl]ethyl)pyrrolidine-1-sulfonyl]phenol hydrochloride	Serotonin	Antagonist	5-HT7	Selective 5-HT7 serotonin receptor antagonist	79933	serotonin receptor
P4	C21	sample	79854	235,67485	Quazinone	Ro 13-6438	Cyclic Nucleotides	Inhibitor	PDE III	Phosphodiesterase III (PDE III) inhibitor	79854	PDE
P4	C22	sample	79934	592,78161	CV-3988	(+/-)-(3-(N-Octadecylcarbamoyloxy)-2-methoxy)propyl-2-thiazolioethyl phosphate	Cytokines & Growth Factors	Antagonist	PAF	Competitive platelet activating factor (PAF) receptor antagonist. Inhibits PAF-induced human platelet aggregation and bronchoconstriction in the guinea pig.	79934	PAF
P4	C23	neg ctr DMSO	neg_ctr_DMSO								neg ctr DMSO	NA
P4	C24	empty	no treatment
P4	D01	empty	no treatment
P4	D02	ctrl Paclitaxel	ctrl_Paclitaxel								ctrl Paclitaxel	Tubulin
P4	D03	sample	80005	415,49068	SR 59230A oxalate	3-(2-ethylphenoxy)-1[(1S)-1,2,3,4-tertahydronaphth-1-ylamino]-(2S)-2-propanol oxalate	Adrenoceptor	Antagonist	beta3	beta3-Adrenoceptor antagonist	80005	adrenoceptor
P4	D04	sample	80085	300,8317	Tetracaine hydrochloride		Na+ Channel	Modulator		Local anesthetic	80085	NA
P4	D05	sample	80006	349,40249	PAPP	LY-165,163; p-Aminophenethyl-m-trifluoromethylphenyl piperazine	Serotonin	Agonist	5-HT1A	Selective 5-HT1A serotonin receptor agonist	80006	serotonin receptor
P4	D06	sample	80086	251,29044	NU6027	4-Cyclohexylmethoxy-2,6-diamino-5-nitrosopyrimidine	Phosphorylation	Inhibitor	CDK2	Selective cyclin-dependent kinase-2 (CDK2) inhibitor.	80086	CDK
P4	D07	sample	80007	369,48644	Amisulpride	DAN-2163, Deniban, 4-Amino-N-[(1-ethyl-2-pyrrolidinyl)methyl]-5-(ethylsulfonyl)-2-methoxybenzamide	Dopamine	Antagonist	D2/D3	selective D2/D3 dopamine receptor antagonist and atypical antipsychotic	80007	dopamine receptor
P4	D08	sample	80087	471,68907	Terfenadine	alpha-(4-[1,1-Dimethylethyl]phenyl)-4-[hydroxydiphenylmethyl]-1-piperidinebutanol	Histamine	Antagonist	H1	Non-sedating H1 histamine receptor antagonist	80087	Histamine receptor
P4	D09	sample	80008	125,14699	Taurine	2-Aminoethanesulfonic acid	Glycine	Agonist		Non-selective endogenous agonist at glycine receptors	80008	NA
P4	D10	sample	80088	408,52341	Thioperamide maleate	MR 12842	Histamine	Antagonist	H3	Potent and selective H3 histamine receptor antagonist that crosses the blood brain barrier	80088	Histamine receptor
P4	D11	sample	80009	179,17983	Theophylline	1,3-Dimethylxanthine	Adenosine	Antagonist	A1 > A2	Selective A1 adenosine receptor antagonist.	80009	adenosine receptor
P4	D12	sample	80089	726,92413	U-74389G maleate	21-(4-[2,6-di-1-Pyrrolidinyl-4-pyrimidinyl]-1-piperazinyl)pregna-1,4,9[11]-triene-3,20-dione (Z)-2-butenedioate maleate	Cell Stress	Inhibitor		Free radical lipid peroxidation inhibitor	80089	ROS
P4	D13	sample	80010	173,64394	4-Hydroxyphenethylamine hydrochloride	Tyramine hydrochloride	Dopamine	Agonist		Dopamine receptor agonist	80010	dopamine
P4	D14	sample	80090	292,13985	UK 14,304	5-Bromo-N-(4,5-dihydro-1H-imidazol-2-yl)-6-quinoxalinamine	Adrenoceptor	Agonist	alpha2	alpha2 Adrenoceptor agonist	80090	adrenoceptor
P4	D15	sample	80011	236,74684	Tetrahydrozoline hydrochloride		Adrenoceptor	Agonist	alpha	alpha-Adrenoceptor agonist; imidazoline binding site ligand; vasoconstrictor	80011	adrenoceptor
P4	D16	sample	80091	380,49642	U0126	1,4-Diamino-2,3-dicyano-1,4-bis(o-aminophenylmercapto)butadiene	Phosphorylation	Inhibitor	MEK1/MEK2	Specific inhibitor of MEK1 and MEK2 (MAP kinase kinase; MAPKK); also inhibits a constitutively active, mutant form of MEK	80091	MEK
P4	D17	sample	80012	423,90317	Terazosin hydrochloride	1-(4-Amino-6,7-dimethoxy-2-quinazolinyl)-4-[(tetrahydro-2-furanyl)carbonyl]piperazine hydrochloride	Adrenoceptor	Antagonist	alpha1	alpha1-Adrenoceptor antagonist	80012	adrenoceptor
P4	D18	sample	80092	337,42236	AMG 9810	2E-N-(2,3-Dihydro-1,4-benzodioxin-6-yl)-3-[4-(1,1-dimethylethyl)phenyl]-2-Propenamide	Ion Channels	Antagonist	TRPV1	Potent, non-vanilloid, antagonist of the TRPV1 receptor.	80092	TRPV1
P4	D19	sample	80013	253,32225	DL-Thiorphan	DL-3-Mercapto-2-benzylpropanoylglycine	Neurotransmission	Inhibitor	Enkephalinase	Enkephalinase inhibitor	80013	Enkephalinase
P4	D20	sample	80093	283,24561	Ara-G hydrate	9-_-D-Arabinofuranosyl guanine	Apoptosis	inducer		Ara-G is an inducer of apoptosis; inhibitor of DNA synthesis; antineoplastic; and antimetabolite.	80093	DNA Metabolism
P4	D21	sample	80014	236,23491	Tyrphostin AG 112	3-Amino-2,4-dicyano-5-(4'-hydroxyphenyl)-penta-2,4-dienonitrile	Phosphorylation	Inhibitor	Tyrosine kinase	Protein tyrosine kinase inhibitor	80014	Tyrosine kinase
P4	D22	sample	80094	395,93055	YS-035 hydrochloride	N-[2-(3,4-Dimethoxyphenyl)ethyl]-3,4-dimethoxy-N-methyl-benzeneethanamine hydrochloride	Ca2+ Channel	Blocker	L-type	L-type Ca2+ channel blocker; verapamil derivative	80094	Ca2+-channel
P4	D23	neg ctr DMSO	neg_ctr_DMSO								neg ctr DMSO	NA
P4	D24	empty	no treatment
P4	E01	empty	no treatment
P4	E02	ctrl Paclitaxel	ctrl_Paclitaxel								ctrl Paclitaxel	Tubulin
P4	E03	sample	79855	356,42528	Pheniramine maleate		Histamine	Antagonist	H1	H1 histamine receptor antagonist.	79855	Histamine receptor
P4	E04	sample	79935	300,44496	Retinoic acid	Vitamin A acid	Apoptosis	Activator		Induces caspase-dependent apoptosis	79935	NA
P4	E05	sample	79856	377,46571	Phentolamine mesylate	Regitin mesylate	Adrenoceptor	Antagonist	alpha	ATP-sensitive K+ channel blocker; alpha adrenoceptor antagonist	79856	adrenoceptor
P4	E06	sample	79936	500,47025	Ranolazine dihydrochloride	N-(2,6-Dimethylphenyl)-4-[2-hydroxy-3-(2-methoxyphenoxy)propyl]-1-piperazineacetamide dihydrochloride; (+-) -4-[2-hydroxy-3-(o-methoxyphenoxy)propyl]-1-piperazineaceto-2',6'-xylidide dihydrochloride	Lipid	Inhibitor	pFOX	pFOX (partial fatty acid oxidation) inhibitor	79936	pFOX
P4	E07	sample	79857	444256	1,4-PBIT dihydrobromide	1,4-Phenylene-bis(1,2-ethanediyl)bis-isothiourea	Nitric Oxide	Inhibitor	NOS	Potent inducible nitric oxide synthase (iNOS) inhibitor; endothelial NOS (eNOS) inhibitor	79857	NOS
P4	E08	sample	79937	244,20864	Ribavirin	1-beta-D-Ribofuranosyl-1,2,4-triazole-3-carboxamide	Cell Cycle	Inhibitor	IMP dehydrogenase	Antiviral agent; its metabolite, ribavirin 5'-phosphate, is an inhibitor of inosine monophosphate (IMP) dehydrogenase	79937	IMP dehydrogenase
P4	E09	sample	79858	410,6017	Pergolide methanesulfonate	8-[(Methylthio)methyl]-6-propylergoline methanesulfonate	Dopamine	Agonist	D2/D1	Dopamine receptor agonist; antiparkinsonian	79858	dopamine receptor
P4	E10	sample	79938	234,20105	Riluzole	2-Amino-6-(trifluoromethoxy)-benzothiazole	Glutamate	Antagonist	Release	Glutamate release inhibitor; anticonvulsant	79938	glutamate_release
P4	E11	sample	79859	180,21096	1,10-Phenanthroline monohydrate	o-Phenanthroline monohydrate	Biochemistry	Inhibitor	Metalloprotease	Metalloprotease inhibitor; chelates iron, zinc and other divalent metals	79859	Metalloprotease
P4	E12	sample	79939	287,74848	SB-366791	Vanilloid receptor-1 antagonist	Vanilloid	Antagonist	VR1	Vanilloid receptor-1 (VR1) antagonist	79939	VR1
P4	E13	sample	79860	255,79054	R(+)-3PPP hydrochloride	R(+)-3-(3-Hydroxyphenyl)-N-propylpiperidine hydrochloride	Dopamine	Agonist	D2	Binds with high selectivity to sigma receptors, yet has no affinity for phencyclidine receptors; dopamine receptor agonist	79860	dopamine receptor
P4	E14	sample	79940	248,15715	SR 57227A	4-amino-1-(6-chloro-2-pyridyl)-piperidine hydrochloride	Serotonin	Agonist	5-HT3	Potent and selective 5-HT3 serotonin receptor agonist.	79940	serotonin receptor
P4	E15	sample	79861	177,21037	1-Phenylbiguanide	N-Phenyl-imidocarbonimidic diamide	Serotonin	Agonist	5-HT3	5-HT3 Serotonin receptor agonist	79861	serotonin receptor
P4	E16	sample	79941	398,73057	SKF 83959 hydrobromide	6-chloro-7,8-dihydroxy-3-methyl-1-(3-methylphenyl)-2,3,4,5-tetrahydro-1H-3-benzazepine hydrobromide	Dopamine	Agonist	D1	Atypical D1 dopamine receptor agonist; displays antagonist activity in vitro and agonist activity in vivo	79941	dopamine receptor
P4	E17	sample	79862	285,7734	S(+)-PD 128,907 hydrochloride	S(+)-(4aR,10bR)-3,4,4a,10b-Tetrahydro-4-propyl-2H,5H-[1]benzopyrano-[4,3-b]-1,4-oxazin-9-ol hydrochloride	Dopamine	Agonist	D3	Selective D3 dopamine receptor agonist	79862	dopamine receptor
P4	E18	sample	79942	416,58424	Spironolactone		Hormone	Antagonist	Mineralocorticoid	Competitive antagonist of the cytoplasmic aldosterone receptor; diuretic	79942	Mineralocorticoid
P4	E19	sample	79863	167,1222	Quinolinic acid	Pyridine-2,3-dicarboxylic acid	Glutamate	Antagonist	NMDA	Neurotoxin which has neuroexcitatory activity; metabolite of trytophan	79863	NMDA
P4	E20	sample	79943	431,94194	Spiperone hydrochloride	R 5147 hydrochloride; Spiroperidol hydrochloride	Dopamine	Antagonist	D2	Selective D2 dopamine receptor antagonist.	79943	dopamine receptor
P4	E21	sample	79864	255,79339	(-)-Quinpirole hydrochloride	LY-171,555	Dopamine	Agonist	D2/D3	Selective D2-like dopamine receptor agonist with some selectivity for D3 sites	79864	dopamine receptor
P4	E22	sample	79944	356,41909	Sulindac	(Z)-5-Fluoro-2-methyl-1-[[4-(methyl-sulfinyl)phenyl]methylene]-1H-indene-3-acetic acid	Prostaglandin	Inhibitor	COX	COX inhibitor; Anti-inflammatory	79944	COX
P4	E23	empty	no treatment
P4	E24	empty	no treatment
P4	F01	empty	no treatment
P4	F02	ctrl Paclitaxel	ctrl_Paclitaxel								ctrl Paclitaxel	Tubulin
P4	F03	sample	80015	391,77175	BRL 52537 hydrochloride	(+/-)-1-(3,4-Dichlorophenyl)acetyl-2-(1-pyrrolidinyl)methylpiperidine hydrochloride	Neurotransmission	Agonist	kappa/mu opioid	Kappa/mu opioid receptor agonist.	80015	opioid receptor
P4	F04	sample	80095	220,25146	Tyrphostin 47	RG 50864	Phosphorylation	Inhibitor	EGFR	EGFR tyrosine kinase inhibitor	80095	EGFR
P4	F05	sample	80016	379,46285	Spiroxatrine	R 5188	Serotonin	Agonist	5-HT1A	Partial 5-HT1A serotonin receptor agonist	80016	serotonin receptor
P4	F06	sample	80096	314,21424	3-Tropanyl-3,5-dichlorobenzoate	MDL-72222	Serotonin	Antagonist	5-HT3	Selective 5-HT3 serotonin receptor antagonist	80096	serotonin receptor
P4	F07	sample	80017	376,29669	(+-)-SKF 38393, N-allyl-, hydrobromide	(+-)-7,8-Dihydroxy-3-allyl-1-phenyl-2,3,4,5-tetrahydro-1H-3-benzazepine hydrobromide	Dopamine	Agonist	D1	D1 dopamine receptor agonist.	80017	dopamine receptor
P4	F08	sample	80097	284,36115	Tropicamide	Ro 1-7683	Cholinergic	Antagonist	M4	M4 muscarinic acetylcholine receptor antagonist	80097	muscarinic acetylcholine receptor
P4	F09	sample	80018	326,83193	FAUC 213	2-[4-(4-Chlorophenyl)piperazin-1-ylmethyl]pyrazolo[1,5-a]pyridine	Dopamine	Antagonist	D4	Highly selective D4 dopamine receptor full antagonist	80018	dopamine receptor
P4	F10	sample	80098	258,23565	(+-)-Thalidomide	(+-)-2-(2,6-Dioxo-3-piperidinyl)-1H-isoindole-1,3(2H)-dione	Cytoskeleton and ECM	Inhibitor	TNFalpha	Selective inhibitor of the biosynthesis of tumor necrosis factor a (TNF-alpha); angiogenesis inhibitor	80098	TNF
P4	F11	sample	80019	101,10589	(E)-4-amino-2-butenoic acid	TACA	GABA	Agonist	GABA-C	Potent GABA-C receptor agonist.	80019	GABA-C
P4	F12	sample	80099	272,39029	CCT007093	(2E,5E)-2,5-Bis(2-thienylmethylene)-cyclopentanone	Apoptosis	Activator	PPM1D	An effective PPM1D inhibitor that selectively reduces viability of human tumour cell lines.	80099	PPM1D
P4	F13	sample	80020	388,8857	Triflupromazine hydrochloride		Dopamine	Antagonist	D2	D2 dopamine receptor antagonist; phenothiazine antipsychotic	80020	dopamine receptor
P4	F14	sample	80100	521,50783	U-62066	Spiradoline mesylate	Opioid	Agonist	kappa	Highly selective kappa opioid receptor agonist; antitussive	80100	opioid receptor
P4	F15	sample	80021	280,28564	Tyrphostin AG 494	N-Phenyl-3,4-dihydroxybenzylidenecyanoacetamide	Phosphorylation	Inhibitor	EGFR	Protein tyrosine kinase inhibitor. Inhibits EGF-receptor kinase activity.	80021	EGFR
P4	F16	sample	80101	909,0741	Vinblastine sulfate salt	VLB	Cytoskeleton and ECM	Inhibitor	Tubulin	Inhibitor of microtubule assembly	80101	Tubulin
P4	F17	sample	80022	448,43905	Tyrphostin AG 537	Bis-Tyrphostin	Phosphorylation	Inhibitor	EGFR	EGFR protein tyrosine kinase inhibitor	80022	EGFR
P4	F18	sample	80102	295,85587	(+-)-Vesamicol hydrochloride	AH-5183 hydrochloride	Cholinergic	Inhibitor	ACh storage	Potent inhibitor of vesicular acetylcholine storage	80102	ACh storage
P4	F19	sample	80023	264,19733	Tulobuterol hydrochloride		Adrenoceptor	Agonist	beta	beta-Adrenoceptor agonist related to structurally to terbutaline; bronchodilator	80023	adrenoceptor
P4	F20	sample	80103	538,64941	WAY-100635 maleate	N-[2-[4-(2-Methoxyphenyl)-1-piperazinyl]ethyl]-N-2-pyridinyl-cyclohexanecarboxamide maleate	Serotonin	Antagonist	5-HT1A	Highly selective 5-HT1A serotonin receptor antagonist	80103	serotonin receptor
P4	F21	sample	80024	184,19921	Tyrphostin 1	(4-Methoxybenzylidene)malononitrile	Phosphorylation	Inhibitor	EGFR	EGFR tyrosine kinase inhibitor	80024	EGFR
P4	F22	sample	80104	304,35157	YC-1	3-(5'-Hydroxymethyl-2'-furyl)-1-benzyl indazole	Cyclic Nucleotides	Activator	Guanylyl cyclase	NO-independent guanylyl cyclase activator	80104	Guanylyl cyclase
P4	F23	empty	no treatment
P4	F24	empty	no treatment
P4	G01	empty	no treatment
P4	G02	neg ctr DMSO	neg_ctr_DMSO								neg ctr DMSO	NA
P4	G03	sample	79865	140,03295	Phosphonoacetic acid		DNA	Inhibitor	DNA Polymerase	DNA Polymerase inhibitor	79865	DNA Polymerase
P4	G04	sample	79945	786,35534	Ruthenium red	Ammoniated ruthenium oxychloride	Ion Pump	Inhibitor	Mitochondrial uniporter	Inhibits mitchondrial Ca2+ uniporter; capsaicin antagonist	79945	Mitochondrial uniporter
P4	G05	sample	79866	376,95205	Propionylpromazine hydrochloride		Dopamine	Antagonist	D2	D2 dopamine receptor antagonist; phenothiazine antipsychotic	79866	dopamine receptor
P4	G06	sample	79946	275,35067	Rolipram	ZK 62711	Cyclic Nucleotides	Inhibitor	PDE IV	Selective cAMP-dependent phosphodiesterase (Type IV) cAMP-dependent inhibitor	79946	PDE
P4	G07	sample	79867	308,38345	Phenylbutazone		Prostaglandin	Substrate	Prostaglandin peroxidase	Anti-inflammatory; substrate for prostaglandin peroxidase	79867	Prostaglandin peroxidase
P4	G08	sample	79947	350,87026	Ranitidine hydrochloride	Zantac	Histamine	Antagonist	H2	H2 Histamine receptor antagonist; anti-ulcer agent	79947	Histamine receptor
P4	G09	sample	79868	195,22278	6(5H)-Phenanthridinone		Transcription	Inhibitor	PARP	Poly(ADP-ribose) Polymerase (PARP) inhibitor	79868	PARP
P4	G10	sample	79948	318,4603	Steviol	(4alpha)-13-Hydroxykaur-16-en-18-oic acid	Ion Channels	Inhibitor	hOAT1/hOAT3	Inhibits human organic ion transporters OAT1 and OAT3, targets important for studying renal clearance of drugs.	79948	hOAT1/hOAT3
P4	G11	sample	79869	271,79279	Procainamide hydrochloride		Na+ Channel	Antagonist		Na+ channel blocker and Class I anti-arrhythmic	79869	Na+-channel
P4	G12	sample	79949	261,92195	Sodium nitroprusside dihydrate	Sodium nitroferricyanide	Nitric Oxide	Releaser		Releases NO in vivo, thus activating guanylyl cyclase, ADP-ribosyltransferase, and cyclooxygenase and inhibiting lipoxygenase	79949	NO
P4	G13	sample	79870	255,79054	S(-)-3PPP hydrochloride	Preclamol hydrochloride	Dopamine	Agonist	D2	Dopamine autoreceptor agonist; postsynaptic dopamine receptor antagonist	79870	dopamine receptor
P4	G14	sample	79950	384,27319	(-)-Scopolamine hydrobromide	Hyoscine hydrobromide	Cholinergic	Antagonist	Muscarinic	Cholinergic receptor antagonist; isolated from members of the Solanaceae family	79950	acetylcholine receptor
P4	G15	sample	79871	452,46808	SID7969543	2-[2-[(2,3-Dihydrobenzo[1,4]dioxin-6-ylcarbamoyl)methyl]-1-oxo-1,2-dihydroisoquinolin-5-yloxy]propionic acid ethyl ester	Gene Regulation	Inhibitor	SF-1	A SF-1 (or NR5A1) inhibitor.	79871	SF-1
P4	G16	sample	79951	348,1894	Spermine tetrahydrochloride	N,N'-bis(3-Aminopropyl)-1,4-butanediamine tetrahydrochloride	Glutamate	Antagonist	NMDA-Polyamine	Binds to the polyamine modulatory site of the NMDA glutamate receptor, attenuating both NMDA and quisqualate mediated responses in vivo.	79951	NMDA
P4	G17	sample	79872	401,83397	Phenamil methanesulfonate	3,5-Diamino-6-chloro-N-[imino(phenylamino)methyl]-pyrazinecarboxamide methansulfonate	Na+ Channel	Inhibitor	Amiloride sensitive	Irreversible inhibitor of amiloride-sensitive Na+ channels; derivative of amiloride	79872	Na+-channel
P4	G18	sample	79952	348,26693	SCH-202676 hydrobromide	N-(2,3-diphenyl-1,2,4-thiadiazol-5-(2H)-ylidene)methanamine hydrobromide	G protein	Modulator	GPCR	Allosteric agonist and antagonist of G protein coupled receptors (GPCRs)	79952	GPCR
P4	G19	sample	79873	302,24275	Quercetin dihydrate	3,3',4',5,7-Pentahydroxyflavone dihydrate	Cyclic Nucleotides	Inhibitor	PDE	Mitochondrial ATPase and phosphodiesterase (PDE) inhibitor; inhibits PI3-K activity	79873	PDE
P4	G20	sample	79953	370,41151	SR 2640	2-[[3-(2-Quinolinylmethoxy)phenyl]amino]-benzoic acid; QMPB	Leukotriene	Antagonist	CysLT1	Subtype specific CysLT1 leukotriene receptor antagonist.	79953	leukotrien
P4	G21	sample	79874	518,1481	LP 12 hydrochloride hydrate	4-(2-Diphenyl)-N-(1,2,3,4-tetrahydronaphthalen-1-yl)-1- piperazinehexanamide hydrochloride	Serotonin	Agonist	5-HT7	5-HT7 receptor agonist displaying selectivity over D2, 5-HT1A and 5-HT2A receptors	79874	serotonin receptor
P4	G22	sample	79954	361,3122	Succinylcholine chloride		Cholinergic	Antagonist	Nicotinic	Nicotinic acetylcholine receptor antagonist.	79954	acetylcholine receptor
P4	G23	ctrl Vinblastin	ctrl_Vinblastin								ctrl Vinblastin	Tubulin
P4	G24	empty	no treatment
P4	H01	empty	no treatment
P4	H02	neg ctr DMSO	neg_ctr_DMSO								neg ctr DMSO	NA
P4	H03	sample	80025	371,91102	SKF 89976A hydrochloride	1-(4,4-Diphenyl-3-butenyl)-3-piperidinecarboxylic acid hydrochloride	GABA	Inhibitor	GAT-1	GABA transporter type 1 (GAT-1) inhibitor that crosses the blood brain barrier	80025	GAT-1
P4	H04	sample	80105	268,23371	Tyrphostin 51	2-Amino-1,1,3-tricyano-4-(3',4',5'-trihydroxyphenyl)butadiene	Phosphorylation	Inhibitor	EGFR	EGFR tyrosine kinase inhibitor	80105	EGFR
P4	H05	sample	80026	368,23301	SR-95531	2-(3-Carboxypropyl)-3-amino-6-(4-methoxyphenyl)pyridazinium bromide	GABA	Antagonist	GABA-A	Specific GABA-A receptor antagonist; does not affect GABA-transaminase or glutamate-decarboxylase activities.	80026	GABA-A
P4	H06	sample	80106	480,42667	Trifluoperazine dihydrochloride		Dopamine	Antagonist	D1/D2	Calmodulin antagonist; dopamine receptor antagonist; antipsychotic; sedative	80106	dopamine receptor
P4	H07	sample	80027	337,24904	SDZ-205,557 hydrochloride	4-Amino-5-chloro-2-methoxy-benzoic acid 2-(diethylamino)ethyl ester hydrochloride	Serotonin	Antagonist	5-HT4	Potent and selective 5-HT4 serotonin receptor antagonist	80027	serotonin receptor
P4	H08	sample	80107	176,60383	THIP hydrochloride	Gaboxadol hydrochloride	GABA	Agonist	GABA-A	GABA-A receptor agonist, with some GABA-C receptor agonist activity	80107	GABA-A
P4	H09	sample	80028	270,35286	Tolbutamide		Hormone	Releaser	Insulin	Oral hypoglycemic agent; stimulates pancreatic islet cells to secrete insulin	80028	Insulin
P4	H10	sample	80108	307,77976	A-68930 hydrochloride	cis-(+-)-1-(Aminomethyl)-3,4-dihydro-3-phenyl-1H-2-benzopyran-5,6-diol hydrochloridecis-(+-)-1-(Aminomethyl)-3,4-dihydro-3-phenyl-1H-2-benzopyran-5,6-diol hydrochloride	Dopamine	Agonist	D1	Selective D1 dopamine receptor agonist	80108	dopamine receptor
P4	H11	sample	80029	288,49624	Tetradecylthioacetic acid	TTA	Transcription	Agonist	PPAR-alpha	Peroxisome proliferator-activated receptor (PPAR)-alpha agonist	80029	PPAR
P4	H12	sample	80109	464,65375	U-73122	1-[6-[[(17beta)-3-Methoxyestra-1,3,5(10)-trien-17-yl]amino]hexyl]-1H-pyrrole-2,5-dione	Lipid	Inhibitor	PLC, A2	Phospholipase C and A2 inhibitor that inhibits the hydrolysis of PPI to IP3, leading to a decrease in cytosolic free Ca2+	80109	PLC
P4	H13	sample	80030	410,5177	Trimipramine maleate		Serotonin	Inhibitor	Reuptake	Serotonin reuptake inhibitor that also blocks norepinephrine reuptake; antidepressant	80030	serotonin
P4	H14	sample	80110	301,83515	S(-)-UH-301 hydrochloride	S(-)-5-Fluoro-8-hydroxy-DPAT hydrochloride	Serotonin	Antagonist	5-HT1A	Potent and selective 5-HT1A serotonin receptor antagonist.	80110	serotonin receptor
P4	H15	sample	80031	351,85491	N-p-Tosyl-L-phenylalanine chloromethyl ketone	TPCK	Biochemistry	Inhibitor	Chymotrypsin alpha	Blocks LPS- or cytokine-induced activation of nuclear factor kB (NFkB), which, blocks the induction of iNOS and COX-2 transcription; blocks activation of pp70s6k by all mitogens	80031	Chymotrypsin NFKB
P4	H16	sample	80111	491,07588	(+-)-Verapamil hydrochloride		Ca2+ Channel	Modulator	L-type	L-type Ca2+ channel modulator; adrenoceptor antagonist; antiarryhthmic; cardiac depressant; coronary vasodilator	80111	Ca2+-channel
P4	H17	sample	80032	322,36691	Tyrphostin AG 555	Tyrphostin B46	Phosphorylation	Inhibitor	EGFR	EGFR protein tyrosine kinase inhibitor	80032	EGFR
P4	H18	sample	80112	198,1799	L-Mimosine from Koa hoale seeds	Leucenol, (S)-a-Amino-_-[1-(3-hydroxy-4-oxopyridine)]propionic acid	Apoptosis	Inhibitor		Potential inhibitor of the cell cycle giving rise to growth arrest in G1-phase. An iron chelator that inhibits DNA replication in mammalian cells. Has been shown to have apoptotic activity in xenotransplanted human pancreatic cancer	80112	cell cycle
P4	H19	sample	80033	408,33406	Trazodone hydrochloride	2-[3-[4-(3-Chlorophenyl)-1-piperazinyl]propyl]-1,2,4-triazolo[4,3-a]pyridin-3(2H)-one hydrochloride	Serotonin	Inhibitor	Reuptake	Atypical antidepressant	80033	serotonin
P4	H20	sample	80113	310,44017	AC-55649	4'-Octyl-4-biphenylcarboxylic acid, 4'-n-octylbiphenyl-4-carboxylic acid; 8BCA	Gene Regulation	Agonist	RARbeta2	Subtype selective retinoic acid receptor beta2 (RARbeta2) agonist.	80113	RAR
P4	H21	sample	80034	186,17152	Tyrphostin 23	3,4-(Dihydroxybenzylidene)malononitrile	Phosphorylation	Inhibitor	EGFR	Protein tryrosine kinase EGFR inhibitor.	80034	EGFR
P4	H22	sample	80114	271,28086	Zaprinast	1,4-Dihydro-5-(2-propoxyphenyl)-7H-1,2,3-triazolo[4,5-d]pyrimidin-7-one	Cyclic Nucleotides	Inhibitor	PDE V	Selective cGMP-phosphodiesterase type V inhibitor	80114	PDE
P4	H23	ctrl Vinblastin	ctrl_Vinblastin								ctrl Vinblastin	Tubulin
P4	H24	empty	no treatment
P4	I01	empty	no treatment
P4	I02	neg ctr DMSO	neg_ctr_DMSO								neg ctr DMSO	NA
P4	I03	sample	79875	166,22188	(-)-Perillic acid	4-Isopropenyl-1-cyclohexene-1-carboxylic acid	G protein	Inhibitor	p21 Ras	Interferes with activity of p21ras and other small G proteins by inhibiting post-translational cysteine isoprenylation	79875	p21 Ras
P4	I04	sample	79955	300,44496	13-cis-retinoic acid	Isotretinoin	Transcription	Regulator	RAR-alpha, beta	Anti-inflammatory and antitumor actions mediated through RAR-beta and RAR-alpha receptors	79955	RAR
P4	I05	sample	79876	419,87129	Prazosin hydrochloride		Adrenoceptor	Antagonist	alpha1	Peripheral alpha1 adrenoceptor antagonist	79876	adrenoceptor
P4	I06	sample	79956	375,9429	Ro 25-6981 hydrochloride	(R-[R*,S*])-alpha-(4-Hydroxyphenyl)-beta-methyl-4-(phenylmethyl)-1-peperidinepropanol) hydrochloride	Glutamate	Antagonist	NMDA-NR2B	NR2B-selective, NMDA glutamate receptor antagonist	79956	NMDA
P4	I07	sample	79877	376,41855	Picotamide	4-Methoxy-N,N'-bis(3-pyridinylmethyl)-1,3-benzenedicarboxamide	Thromboxane	Antagonist	TXA2	Eicosenoid receptor antagonist; a thromboxane A2 antagonist; antiplatelet agent	79877	TXA2
P4	I08	sample	79957	477,5806	Ritanserin	6-[2-[4-bis(4-Fluorophenyl)methylene]-1-piperidinyl]-ethyl]-7-methyl-5H-thiazolo[3,2-a]pyrimidin-5-one	Serotonin	Antagonist	5-HT2/5-HT1C	Potent 5-HT2 serotonin receptor antagonist which passes the blood-brain barrier	79957	serotonin receptor
P4	I09	sample	79878	318,50393	5alpha-Pregnan-3alpha-ol-20-one	Allopregnan-3alpha-ol-20-one	GABA	Modulator	GABA-A	Positive allosteric modulator of GABA-A chloride channels	79878	GABA-A
P4	I10	sample	79958	497,33307	S(+)-Raclopride L-tartrate		Dopamine	Antagonist	D2	Selective D2 dopamine receptor antagonist	79958	dopamine receptor
P4	I11	sample	79879	256,77812	Prilocaine hydrochloride	N-(2-Methylphenyl)-2-(propylamino)propanamide hydrochloride	Na+ Channel	Blocker		Na+ channel blocker	79879	Na+-channel
P4	I12	sample	79959	167,20946	(+-)-Synephrine	4-hydroxy-alpha-(methylaminomethyl)benzyl alcohol	Adrenoceptor	Agonist	alpha	alpha-Adrenoceptor agonist; vasoconstrictor	79959	adrenoceptor
P4	I13	sample	79880	345,91641	(+-)-PPHT hydrochloride	(+-)-2-(N-Phenylethyl)-N-propyl)amino-5-hydroxytetralin hydrochloride	Dopamine	Agonist	D2	Potent D2 dopamine receptor agonist	79880	dopamine receptor
P4	I14	sample	79960	317,43194	Tetrabenazine	9,10-Dimethoxy-1,3,4,6,7,11b-hexahydro-3-isobutyl-2H-benzo[a]quinolizin-2-one	Neurotransmission	Inhibitor	VMAT	Reversible type 2 vesicular monoamine transporter (VMAT) inhibitor. It depletes dopamine stores.	79960	VMAT
P4	I15	sample	79881	393,46503	Pirenperone	R-47,465	Serotonin	Antagonist	5-HT2	5-HT2 Serotonin receptor antagonist	79881	serotonin receptor
P4	I16	sample	79961	350,25845	SKF 75670 hydrobromide	7,8-dihydroxy-3-methyl-1-phenyl-2,3,4,5-tetrahydro-1H-3-benzazepine hydrobromide	Dopamine	Agonist	D1	Atypical D1 dopamine receptor agonist; displays antagonist activity in vitro and agonist activity in vivo	79961	dopamine receptor
P4	I17	sample	79882	335,29936	Phenylbenzene-omega-phosphono-alpha-amino acid	PMBA	Glycine	Antagonist		Selective strychnine-sensitive glycine receptor antagonist	79882	NA
P4	I18	sample	79962	105,09414	D-Serine	R(-)-2-Amino-3-hydroxypropionic acid	Glutamate	Agonist	NMDA-Glycine	Glycine mimic active at the strychnine-insensitive glycine binding site associated with the NMDA glutamate receptor as well as the inhibitory post-synaptic glycine receptor	79962	NMDA
P4	I19	sample	79883	746,9305	Quinidine sulfate		Na+ Channel	Antagonist		Na+ channel blocker and Class I antiarrythmic; alkaloid isolated from the bark of the Cinchona family of South American trees	79883	Na+-channel
P4	I20	sample	79963	341,43226	(-)-Sulpiride	(-)-5-Aminosulfonyl-N-[(1-ethyl-2-pyrrolidinyl)methyl]-2-methoxybenzamide	Dopamine	Antagonist	D2	D2 dopamine receptor antagonist; antipsychotic	79963	dopamine receptor
P4	I21	sample	79884	374,35621	Quipazine, 6-nitro-, maleate	6-Nitro-2-(1-piperzinyl)-quinoline maleate	Serotonin	Inhibitor	Reuptake	Potent and selective serotonin reuptake inhibitor	79884	serotonin
P4	I22	sample	79964	296,32582	IMS2186	3-[1-(3-Hydroxy-4-methoxyphenyl)-meth-(E)-ylidene]-6-methyl-chroman-4-one	Cell Cycle	Inhibition	G2	IMS2186 is an anti-proliferative and anti-angiogenic. The proposed mechanism action, under investigation, is blocking the cell cycle at G2 and inhibition of the production of PGE2/TNF-a.	79964	G2-M checkpoint
P4	I23	empty	no treatment
P4	I24	empty	no treatment
P4	J01	empty	no treatment
P4	J02	neg ctr DMSO	neg_ctr_DMSO								neg ctr DMSO	NA
P4	J03	sample	80035	213,24097	SIB 1757	6-Methyl-2-(phenylazo)-3-pyridinol	Glutamate	Antagonist	mGluR5	Highly selective mGlu5 metabotropic glutamate receptor antagonist	80035	glutamate receptor
P4	J04	sample	80115	392,50521	PAC-1	(4-Benzylpiperazino)acetic acid (3-allyl-2-hyroxybenzylidene)hydrazide	Apoptosis	Activator	Caspase 3	Caspase 3 activator; apoptosis inducer.	80115	Caspase 3
P4	J05	sample	80036	370,67639	(+-)-6-Chloro-PB hydrobromide	(+-)-SKF-81297 hydrobromide	Dopamine	Agonist	D1	D1 dopamine receptor agonist	80036	dopamine receptor
P4	J06	sample	80116	266,4716	D-609 potassium	Carbonodithioic acid, O-(octahydro-4,7-methano-1H-inden-5-yl) ester potassium	Lipid	Inhibitor	PIPLC	Xanthogenate derivative with in vitro anti-tumor and anti-HIV-1 activity; inhibits phospholipase D and phosphatidylcholine phospholipase C (PIPLC)	80116	PIPLC
P4	J07	sample	80037	328,80424	SB 206553 hydrochloride	N-3-Pyridinyl-3,5-dihydro-5-methyl-benzo[1,2-b:4,5-b']dipyrrole-1(2H)-carboxamide hydrochloride	Serotonin	Antagonist	5-HT2C/5-HT2B	Potent 5-HT2C/5-HT2B serotonin receptor antagonist	80037	serotonin receptor
P4	J08	sample	80117	445,88868	Trifluperidol hydrochloride	R 2498 hydrochloride; Triperidol hydrochloride	Dopamine	Antagonist	D1/D2	Dopamine receptor antagonist; antipsychotic	80117	dopamine receptor
P4	J09	sample	80038	296,5403	Tetraethylthiuram disulfide	Disulfiram	Biochemistry	Inhibitor	Alcohol Dehydrogenase	Alcohol dehydrogenase inhibitor	80038	Alcohol Dehydrogenase
P4	J10	sample	80118	323,39527	5HPP-33	5-Hydroxy-(2,6-diisopropylphenyl)-1H-isoindole-1,3-dione, 1H-Isoindole-1,3(2H)-dione, 2-[2,6-bis(1-methylethyl)phenyl]-5-hydroxy-	Cytoskeleton and extracellular matrix	Inhibitor	microtubules	5HPP-33 is a thalidomide derivative which was reported to be active as anticancer agent through stabilization of the microtubules	80118	Tubulin
P4	J11	sample	80039	441,96206	Trequinsin hydrochloride	HL 725	Cyclic Nucleotides	Inhibitor	PDE III	Phosphodiesterase III (PDE III) inhibitor	80039	PDE
P4	J12	sample	80119	613,69215	SKF 95282 dimaleate	N-[3-[3-(1-Piperidinylmethyl)phenoxy]propyl]-2-benzothiazolamine dimaleate; Zolantidine	Histamine	Antagonist	H2	H2 Histamine receptor antagonist.	80119	Histamine receptor
P4	J13	sample	80040	294,31273	Tyrphostin AG 490	2-propenamide	Phosphorylation	Inhibitor	JAK2	Jak-2 protein tyrosine kinase (PTK) inhibitor	80040	JAK2
P4	J14	sample	80120	239,67001	(+)-Norfenfluramine hydrochloride	JP 92, NSC 43036, S-(+)-a-Methyl-3-(trifluoromethyl)benzeneethanamine hydrochloride	Serotonin	Agonist		the major hepatic metabolite of (+)-fenfluramine and is primarily responsible for the anorexic effect, as well as side effects; (+)-norfenfluramine causes vasoconstriction and a blood pressure increase	80120	NA
P4	J15	sample	80041	314,17354	(6R)-5,6,7,8-Tetrahydro-L-biopterin hydrochloride		Neurotransmission	Cofactor	Tyrosine & tryptophan hydroxylase, NOS	Cofactor for tyrosine hydroxylase, tryptophan hydroxylase and nitric oxide synthase	80041	Tyrosine & tryptophan hydroxylase, NOS
P4	J16	sample	80121	448,09287	A-134974 dihydrochloride hydrate	N7-[(1'R,2'S,3'R,4'S)-2',3'-dihydroxy-4'-aminocyclopentyl]-4-amino-5-iodopyrrolopyrimidine dihydrochloride hydrate	Phosphorylation	Inhibitor	ADK	Adenosine kinase inhibitor.	80121	ADK
P4	J17	sample	80042	308,33982	Tyrphostin AG 698	Tyrphostin B52	Phosphorylation	Inhibitor	EGFR	EGFR protein tyrosine kinase inhibitor	80042	EGFR
P4	J18	sample	80122	428,44293	Wortmannin from Penicillium funiculosum		Phosphorylation	Inhibitor	PI3K	Potent and specific phosphatidylinositol 3-kinase (P13-K) inhibitor	80122	PI3K
P4	J19	sample	80043	440,89292	BAY 61-3606 hydrochloride hydrate	2-[[7-(3,4-Dimethoxyphenyl)imidazo[1,2-c]pyrimidin-5-yl]amino]pyridine-3-carboxamide hydrochloride	Phosphorylation	Inhibitor	Tyrosine kinase	Spleen tyrosine kinase (Syk) inhibitor; anti-inflammatory	80043	Tyrosine kinase
P4	J20	sample	80123	256,79969	Xylazine hydrochloride	N-(2,6-Dimethylphenyl)-5,6-dihydro-4H-1,3-thiazin-2-amine hydrochloride	Adrenoceptor	Agonist	alpha2	alpha2 Adrenoceptor agonist; anesthetic	80123	adrenoceptor
P4	J21	sample	80044	181,21449	Pifithrin-mu	PFTmu; 2-Phenylethynesulfonamide	Apoptosis	Inhibitor	p53 binding	Anti-apoptotic; inhibits p53 binding to mitochodria as well as Bcl-xL and Bcl-2 proteins. Does not affect transcriptional functions of p53.	80044	p53
P4	J22	sample	80124	234,21039	Zonisamide sodium	1,2-Benzisoxazole-3-methanesulfonamide	Anticonvulsant			Antiepileptic; effective in various animal epilepsy models and in humans with both partial and generalized epileptic seizures	80124	NA
P4	J23	empty	no treatment
P4	J24	empty	no treatment
P4	K01	empty	no treatment
P4	K02	empty	no treatment
P4	K03	sample	79885	123,1151	Pyrazinecarboxamide	Pyrazinoic acid amide; pyrazinamide; PZA	Antibiotic			Antibiotic; tuberculostatic	79885	NA
P4	K04	sample	79965	287,32381	Rutaecarpine	Rutecarpine	K+ Channel	Blocker		Delayed rectifier K+ channel blocker; inhibits platelet aggregation; vasoldilator	79965	K+-channel
P4	K05	sample	79886	274,27583	Phloretin	3-(4-Hydroxyphenyl)-1-(2,4,6-trihydroxyphenyl)-1-propanone	Ca2+ Channel	Blocker	L-Type	Blocks L-type Ca2+ channels	79886	Ca2+-channel
P4	K06	sample	79966	587,47899	Phosphoramidon disodium	N-(alpha-Rhamnopyranosyloxyhydroxyphosphinyl)-Leu-Trp disodium	Biochemistry	Inhibitor	Endopeptidase	Inhibitor of mammalian enkephalinase and some metallo-endopeptidases; potent inhibitor of thermolysin and other bacterial metallo-endopeptidases	79966	Endopeptidase
P4	K07	sample	79887	169,65569	Tranylcypromine hydrochloride	(+-)-trans-2-Phenylcyclopropylamine hydrochloride	Neurotransmission	Inhibitor	MAO	MAO inhibitor; antidepressant	79887	MAO
P4	K08	sample	79967	390,91394	Rauwolscine hydrochloride	alpha-Yohimbine hydrochloride	Adrenoceptor	Antagonist	alpha2	alpha2 Adrenoceptor antagonist	79967	adrenoceptor
P4	K09	sample	79888	448,40445	Propantheline bromide	(2-Hydroxyethyl)diisopropylmethylammonium bromide xanthene-9-carboxylate bromide	Cholinergic	Antagonist	Muscarinic	Muscarinic acetylcholine receptor antagonist; antispasmodic	79888	acetylcholine receptor
P4	K10	sample	79968	514,53708	Sobuzoxane	4,4'-(1,2-Ethanediyl)bis(1-isobutoxycarbonyloxymethyl-2,6-piperazinedione)	Gene Regulation	Inhibitor	Topo II	DNA topoisomerase II inhibitor; induces apoptosis.	79968	Topo II
P4	K11	sample	79889	306,36759	Propentofylline	HWA 285	Adenosine	Inhibitor	Transporter	Nerve growth factor stimulator; adenosine transport inhibitor; non-selective adenosine receptor antagonist	79889	Adenosine-receptor
P4	K12	sample	79969	314,36843	Sulfaphenazole	4-Amino-N-(1-phenyl-1H-pyrazol-5-yl)-benzenesulfonamide	Multi-Drug Resistance	Inhibitor	Cytochrome P4502C	Antibacterial; inhibitor of cytochrome P4502C enzymes	79969	Cytochrome P450
P4	K13	sample	79890	409,96326	Org 27569	5-chloro-3-ethyl-1H-indole-2-carboxylic acid [2-(4-piperidin-1-yl-phenyl)-ethyl]-amide	Cannabinoid	Modulator	CB1	Allosteric modulator of the CB1 cannabinoid receptor.	79890	CB
P4	K14	sample	79970	111,53147	Semicarbazide hydrochloride	Hydrazine carboxamide hydrochloride	Neurotransmission	Inhibitor	MAO	Monoamine oxidase (MAO) inhibitor	79970	MAO
P4	K15	sample	79891	311,34049	IC 261	1,3-Dihydro-3-[(2,4,6-trimethoxyphenyl)methylene]-2H-indol-2-one	Phosphorylation	Inhibitor	CK-1delta/epsilon	Casein kinase-1 (CK-1delta/epsilon) inhibitor.	79891	CaseinKinase
P4	K16	sample	79971	331,76128	SC 19220	2-acetylhydrazide 10(11H)-carboxylic acid	Prostaglandin	Antagonist	EP1	EP1 Prostanoid receptor antagonist	79971	EP1
P4	K17	sample	79892	207,25273	Bay 11-7082	(E)-3-(4-Methylphenylsulfonyl)-2-propenenitrile	Phosphorylation	Inhibitor	IKB-alpha	Inhibitor of cytokine-induced IKB-alpha phosphorylation	79892	IKB-alpha
P4	K18	sample	79972	576,71198	Albuterol hemisulfate	Salbutamol hemisulfate	Adrenoceptor	Agonist	beta2	beta Adrenoceptor agonist	79972	adrenoceptor
P4	K19	sample	79893	264,12645	SMER28	6-Bromo-N-2-propenyl-4-quinazolinamine	Cell Biology	Enhancer	Autophagy	Small molecule modulator of mammalian autophagy.	79893	Autophagy
P4	K20	sample	79973	402,92509	SKF 96365	1-(beta-[3-(4-Methoxyphenyl)propoxy]-4-methoxyphenethyl)-1H-imidazole hydrochloride	Ca2+ Channel	Inhibitor		Selective inhibitor of receptor-mediated and voltage-gated Ca2+ entry	79973	Ca2+
P4	K21	sample	79894	319,28018	Quinelorane dihydrochloride	LY-163,502	Dopamine	Agonist	D2	D2 Dopamine receptor agonist; 2-aminopyridine analog of Quinpirole	79894	dopamine receptor
P4	K22	sample	79974	603,76255	Salmeterol xinafoate	(+-) 4-Hydroxy-a1-[[[6-(4-phenylbutoxy)hexyl]amino]m-ethyl]-1,3-benzenedimethanol xinafoate; GR 33343X xinafoate	Adrenoceptor	Agonist	beta2	beta2 Adrenoceptor agonist	79974	adrenoceptor
P4	K23	ctrl U0126	ctrl_U0126								ctrl U0126	MEK
P4	K24	neg ctr DMSO	neg_ctr_DMSO								neg ctr DMSO	NA
P4	L01	empty	no treatment
P4	L02	empty	no treatment
P4	L03	sample	80045	195,26641	SIB 1893	(E)-2-Methyl-6-[2-phenylethenyl]pyridine	Glutamate	Antagonist	mGluR5	Selective and noncompetitive antagonist of mGlu5 metabotropic glutamate receptor	80045	glutamate receptor
P4	L04	sample	80125	437,19329	I-OMe-Tyrphostin AG 538	alpha-Cyano-(3-methoxy-4-hydroxy-5-iodocinnamoyl)-(3',4'-dihydroxyphenyl)ketone	Phosphorylation	Inhibitor	IGF-1 RTK	Insulin growth factor 1 (IGF-1) receptor protein tyrosine kinase inhibitor	80125	IGF-1 RTK
P4	L05	sample	80046	223,23056	L-Beta-threo-benzyl-aspartate	(2S,3S)-2-Amino-3-benzylsuccinic acid	Neurotransmission	Antagonist	EAAT3	Preferential EAAT3 excitatory amino acid transporter inhibitor.	80046	EAAT3
P4	L06	sample	80126	407,04374	Thioridazine hydrochloride		Dopamine	Antagonist	D1/D2	Dopamine receptor antagonist; Ca2+ channel antagonist; antipsychotic	80126	dopamine receptor
P4	L07	sample	80047	348,87915	Granisetron hydrochloride	1-Methyl-N-[(3-endo)-9-methyl-9-azabicyclo[3.3.1]non-3-yl]-1H-indazole-3-carboxamide hydrochloride	Serotonin	Antagonist	5-HT3	serotonin 5-HT3 receptor antagonist and antiemetic	80047	serotonin receptor
P4	L08	sample	80127	320,82212	3-Tropanyl-indole-3-carboxylate hydrochloride	ICS-205,930; Navoban; Tropisetron	Serotonin	Antagonist	5-HT3	Selective 5-HT3 serotonin receptor antagonist	80127	serotonin receptor
P4	L09	sample	80048	402,06636	TCPOBOP	1,4-Bis-[2-(3,5-dichloropyridyloxy)]benzene	Transcription	Agonist	CAR	Constitutive androstane receptor (CAR) agonist; most potent known member of the phenobarbital-like class of CYP-inducing agents	80048	CAR
P4	L10	sample	80128	282,38884	Tyrphostin A9	[[3,5-bis(1,1-Dimethylethyl)-4-hydroxyphenyl]methylene]-propanedinitrile	Phosphorylation	Inhibitor	PDGFR	Selective PDGF tyrosine kinase receptor inhibitor	80128	PDGFR
P4	L11	sample	80049	316,46878	Tyrphostin AG 879	alpha-cyano-(3,5-di-t-butyl-4-hydroxy)thiocinnamide	Phosphorylation	Inhibitor	TrkA	Tyrosine kinase nerve growth factor receptor (TrkA) inhibitor; inhibits 140 trk protooncogene and HER-2	80049	TrkA
P4	L12	sample	80129	138,12692	4-Imidazoleacrylic acid	Urocanic acid	Histamine	Inhibitor	Histidine ammonia-lyase/ decarboxylase	Histidine ammonia-lyase and decarboxylase inhibitor	80129	Histidine ammonia-lyase/ decarboxylase
P4	L13	sample	80050	348,48956	TTNPB	Arotinoid acid	Transcription	Ligand	RAR-alpha, beta, gamma	Selective and highly potent retinoic acid analog with affinity for retinoic acid receptors (RAR) alpha, beta, and gamma	80050	RAR
P4	L14	sample	80130	244,23298	CGP 57380	N3-(4-fluorophenyl)-1h-pyrazolo[3,4-d]pyrimidine-3,4-diamine	Phosphorylation	Inhibitor	MNK1	Cell-permeable, selective mitogen-activated protein kinase-interacting kinase 1 (MNK1) inhibitor.	80130	MNK1
P4	L15	sample	80051	377,14358	cDPCP	cis-[Pt(NH3)2(py)Cl]+ chloride, cis-Diammine(pyridine)chloroplatinum(II) chloride	Cell Cycle		DNA-N7 of guanosine	cDPCP is a tumor cell permeable, potent platinum-based antineoplastic agent.	80051	DNA-N7 of guanosine
P4	L16	sample	80131	350,46472	Vinpocetine	Eburnamenine-14-carboxylic acid ethyl ester;(3alpha, 16alpha)-Eburnamenine-14-carboxylic acid ethyl ester	Cyclic Nucleotides	Inhibitor	PDE I	Ca2+ /calmodulin-dependent phosphodiesterase1 (PDE1) inhibitor.	80131	PDE
P4	L17	sample	80052	636,8095	NSC348884 hydrate	N1,N2-bis((3-imino-6-methyl-3H-indol-2-yl)methyl)-N1,N2-bis((6-methyl-1H-benzo[d]imidazol-2-yl)methyl)ethane-1,2-diamine hydrate	Apoptosis		p53	NSC34884 upregulates p53	80052	p53
P4	L18	sample	80132	207,23686	ICI 63,137	2-Amino-6-methyl-4-propyl-[1,2,4]triazolo[1,5-a]pyrimidin-5(4H)-one	Cyclic nucleotides	Inhibitor	PDE4	Phosphodiesterase IV (PDE 4) inhibitor	80132	PDE
P4	L19	sample	80053	394,44414	Triamcinolone	Fluoxyprednisolone	Hormone	Agonist	Glucocorticoid	Synthetic glucocorticoid agonist; inducer of gene expression and apoptosis	80053	Glucocorticoid
P4	L20	sample	80133	345,36655	SCH 58261	7-(2-phenylethyl)-5-amino-2-(2-furyl)-pyrazolo-[4,3-e]-1,2,4-triazolo[1,5-c]pyrimidine	Purinoceptor	Antagonist	alpha2A	A2A adenosine receptor antagonist.	80133	adrenoceptor
P4	L21	sample	80054	369,31304	Na-p-Tosyl-L-lysine chloromethyl ketone hydrochloride	TLCK hydrochloride	Cyclic Nucleotides	Inhibitor	Adenylyl cyclase	Adenylyl cyclase inhibitor; blocks the LPS- or cytokine-induced activation of nuclear factor kB (NFkB)	80054	Adenylyl cyclase
P4	L22	sample	80134	401,94036	Caroverine hydrochloride	1-[2-(Diethylamino)ethyl]-3-[(4-methoxyphenyl)methyl]-2(1H)-quinoxalinone monohydrochloride	Glutamatergics	Antagonist	NMDA/AMPA	Nonselective NMDA and AMPA glutamate receptor antagonist.	80134	NMDA
P4	L23	ctrl U0126	ctrl_U0126								ctrl U0126	MEK
P4	L24	neg ctr DMSO	neg_ctr_DMSO								neg ctr DMSO	NA
P4	M01	empty	no treatment
P4	M02	empty	no treatment
P4	M03	sample	79895	218,25758	Primidone		Anticonvulsant			Anticonvulsant	79895	NA
P4	M04	sample	79975	296,84345	Ropinirole hydrochloride	SKF 101468; 4-[2-(dipropylamino)ethyl]-1,3-dihydro-2H-indol-2-one hydrochloride	Dopamine	Agonist	D3	Agonist at the D2 and D3 dopamine receptor subtypes, binding with higher affinity to D3 than to D2 or D4	79975	dopamine receptor
P4	M05	sample	79896	195,69393	Pargyline hydrochloride	N-Methyl-N-2-propynylbenzylamine hydrochloride	Neurotransmission	Inhibitor	MAO-B	MAO inhibitor, relatively selective for MAO-B	79896	MAO
P4	M06	sample	79976	296,32867	BIA 2-093	S-(-)-10-Acetoxy-10,11-dihydro-5H-dibenz[b,f]azepine-5-carboxamide	Na+ Channels	Blocker		Blocker of voltage-gated sodium channels; significantly blocks excitatory amino acid (glutamate and aspartate) release.	79976	Na+-channel
P4	M07	sample	79897	295,81224	(S)-Propranolol hydrochloride	(S)-1-Isopropylamino-3-(1-naphthyloxy)-2-propanol hydrochloride	Adrenoceptor	Blocker	beta	Active beta-adrenoceptor receptor blocking enantiomer; 5-HT1 serotonin receptor antagonist	79897	adrenoceptor
P4	M08	sample	79977	341,21559	Ibandronate sodium	(1-Hydroxy-3-(methylpentylamino)propylidene)bisphosphonic acid sodium	Lipid Signaling	Inhibitor	Farnesyl diphosphate synthase	Farnesyl diphosphate synthase inhibitor; inhibits bone resorption.	79977	Farnesyl diphosphate synthase
P4	M09	sample	79898	393,28359	K114	trans,trans)-1-Bromo-2,5-bis-(4-hydroxy)styrylbenzene	Neurotransmission	Amyloid probe		A fluorescent, amyloid-specific dye, an analogue of Congo Red and BSB that recognizes amyloid lesions and allows the quantitative monitoring of the formation of amyloid fibrils assembled from the A_ peptide, a-synuclein, and tau.	79898	NA
P4	M10	sample	79978	180,25182	Rilmenidine hemifumarate	N-(Dicyclopropylmethyl)-4,5-dihydro-2-oxazolamine;Oxaminozoline	Imidazoline	Agonist	I1	Selective I1 imidazoline receptor agonist.	79978	imidazoline
P4	M11	sample	79899	467,42103	Ziprasidone hydrochloride monohydrate	5-[2-[4-(1,2-Benzisothiazol-3-yl)-1-piperazinyl]ethyl]-6-chloro-1,3-dihydro-2H-indol-2-one hydrochloride monohydrate; Geodon	Neurotransmission	Antipsychotic		Atypical antipsychotic; FDA approved for the treatment of schizophrenia.	79899	Antipsychotic
P4	M12	sample	79979	295,30039	N2-Ethyl-2'-deoxyguanosine	N2-Et-dG	Gene Regulation	Transcription Blocker		N2-Et-dG, an adduct between DNA and the first metabolite of ethanol (acetaldehyde), strongly blocks transcription by RNA polymerases (RNAPs), including mammalian RNAPII and yeast RNAPII, E. coli RNAP, as well as T7 RNAP	79979	NA
P4	M13	sample	79900	430,38088	Bicalutamide (CDX)	N-[4-Cyano-3-(trifluoromethyl)phenyl]-3-[(4-fluorophenyl)sulfonyl]-2-hydroxy-2-methylpropanamide; Casodex	Gene Regulation	Antagonist	AR	A non-steroidal Androgen Receptor (AR) antagonist and a pure antiandrogen.	79900	AR
P4	M14	sample	79980	380,40118	(-)-Scopolamine methyl nitrate	Hyoscine methyl nitrate	Cholinergic	Antagonist	Muscarinic	Competitive muscarinic acetylcholine receptor antagonist	79980	acetylcholine receptor
P4	M15	sample	79901	321,22758	A3 hydrochloride	N-(2-Aminoethyl)-5-chloronaphthalene-1-sulfonamide hydrochloride	Phosphorylation	Inhibitor	Casein kinase	Non-selective casein kinase (CK) inhibitor.	79901	CaseinKinase
P4	M16	sample	79981	328,23003	SKF 89626	4-(3,4-dihydroxyphenyl)-4,5,6,7-tetrahydrothieno[2,3-c]pyridine	Dopamine	Agonist	D1	D1 dopamine receptor agonist	79981	dopamine receptor
P4	M17	sample	79902	267,28691	PD 98,059	2-(2-Amino-3-methoxyphenyl)-4H-1-benzopyran-4-one	Phosphorylation	Inhibitor	MEK2	Specific inhibitor of the activation of mitogen-activated protein kinase kinase (MAPKK)	79902	MEK
P4	M18	sample	79982	367,79188	Sanguinarine chloride	13-Methyl-[1,3]benzodioxolo[5,6-c]-1,3-dioxolo[4,5-i] phenanthridinium chloride	Ion Pump	Inhibitor	Na+/K+ ATPase	Inhibitor of Mg2+ and Na+/K+-ATPase; isolated from the leaves and stems of Macleaya cordata and microcarpa	79982	Na+/K+ Pump
P4	M19	sample	79903	746,9305	Quinine sulfate		K+ Channel	Antagonist		K+ channel blocker; antimalarial, anticholinergic, antihypertensive and hypoglycemic agent; alkaloid isolated from the bark of the Cinchona family of South American trees	79903	K+-channel
P4	M20	sample	79983	440,38155	(-)-Scopolamine,n-Butyl-, bromide	Butylscopolamine bromide	Cholinergic	Antagonist	Muscarinic	Cholinergic receptor antagonist	79983	acetylcholine receptor
P4	M21	sample	79904	292,25436	(+-)-Quinpirole dihydrochloride	LY-141,865	Dopamine	Agonist	D2 > D3	Selective D2-like dopamine receptor agonist which possesses some activity at D3 dopamine receptors	79904	dopamine receptor
P4	M22	sample	79984	238,29163	SU 5416	1,3-Dihydro-3-[(3,5-dimethyl-1H-pyrrol-2-yl)methylene]-2H-indol-2-one	Phosphorylation	Inhibitor	VEGFR PTK	Potent and selective VEGFR PTK inhibitor; inhibits VEGF-induced angiogenesis	79984	VEGFR PTK
P4	M23	ctrl U0126	ctrl_U0126								ctrl U0126	MEK
P4	M24	neg ctr DMSO	neg_ctr_DMSO								neg ctr DMSO	NA
P4	N01	empty	no treatment
P4	N02	empty	no treatment
P4	N03	sample	80055	248,75799	1-(1-Naphthyl)piperazine hydrochloride		Serotonin	Antagonist	5-HT2	5-HT2 serotonin receptor antagonist	80055	serotonin receptor
P4	N04	sample	80135	297,26977	Tyrphostin AG 538	(alphaE)-alpha-[(3,4-Dihydroxyphenyl)methylene]-3,4-dihydroxy-beta-oxo-benzenepropanenitrile	Phosphorylation	Inhibitor	IGF-1 RTK	Insulin growth factor 1 (IGF-1) receptor protein tyrosine kinase inhibitor	80135	IGF-1 RTK
P4	N05	sample	80056	1429,18883	Suramin sodium salt		P2 Receptor	Antagonist	P2X, P2Y	P2X and P2Y receptor antagonist; antiparasitic; anti-tumor agent	80056	P2 receptor
P4	N06	sample	80136	650,7704	Thapsigargin		Intracellular Calcium	Releaser		Potent, cell-permeable, IP3-independent intracellular calcium releaser	80136	Ca2+
P4	N07	sample	80057	204,23049	L-Tryptophan	S(-)-1-alpha-Aminoindole-3-propionic acid	Serotonin	Precursor		Antidepressant; precursor of serotonin	80057	Serotonin
P4	N08	sample	80137	596,43466	XCT790	-[4-(2,4-Bis-trifluoromethylbenzyloxy)-3-methoxyphenyl]-2-cyano-N-(5-trifluoromethyl-1,3,4-thiadiazol-2-yl)acrylamide	Gene Regulation	Inverse Agonist	ERRalpha	Potent and selective estrogen-related receptor alpha (ERRalpha) inverse agonist.	80137	ER
P4	N09	sample	80058	342,36144	Tetraisopropyl pyrophosphoramide	iso-OMPA	Biochemistry	Inhibitor	Butyrylcholinesterase	Selective inhibitor of butyrylcholinesterase	80058	Butyrylcholinesterase
P4	N10	sample	80138	161,14184	TPMPA	(1,2,5,6-Tetrahydropyridine-4-yl)methylphosphinic acid	GABA	Antagonist	GABA-C	Selective GABA-C receptor antagonist	80138	GABA-C
P4	N11	sample	80059	165,7083	Tetraethylammonium chloride		Cholinergic	Antagonist	Nicotinic	Nicotinic acetylcholine receptor antagonist; K+ channel blocker	80059	acetylcholine receptor
P4	N12	sample	80139	423,9468	Urapidil hydrochloride	6[[3-[4-(o-Methoxyphenyl)-1-piperazinyl]propyl]amino]-1,3-dimethyluracil hydrochloride	Adrenoceptor	Antagonist	alpha1	alpha1 Adrenoceptor antagonist and 5-HT1A serotonin receptor partial agonist; antihypertensive	80139	adrenoceptor
P4	N13	sample	80060	522,60923	L-765,314	(2S)-4-(4-Amino-6,7-dimethoxy-2-quinazolinyl)-2-[[(1,1-Dimethylethyl)amino]carbonyl]-1-piperazinecarboxylic acid, phenylmethyl ester	Adrenoceptor	Antagonist	alpha-1B	Potent, selective alpha-1B adrenoceptor antagonist.	80060	adrenoceptor
P4	N14	sample	80140	405,79884	(-)-trans-(1S,2S)-U-50488 hydrochloride	trans-(1S,2S)-3,4-Dichloro-N-methyl-N-(2-[1-pyrollidinyl]cyclohexyl)benzeneacetamide hydrochloride	Opioid	Agonist	kappa	Potent kappa opioid receptor agonist; more potent enantiomer of (+-)-trans-U-50488	80140	opioid receptor
P4	N15	sample	80061	180,16741	Theobromine	3,7-Dimethylxanthine	Adenosine	Antagonist	A1 > A2	Weak adenosine receptor antagonist; weak phosphodiesterase inhibitor; diuretic; smooth muscle relaxant	80061	adenosine receptor
P4	N16	sample	80141	1485,74652	Vancomycin hydrochloride from Streptomyces orientalis	Cancocin hydrochloride	Antibiotic		Cell wall synthesis	Amphoteric glycopeptide antibiotic; interefers with cell wall syntehsis by bind to peptidoglycan	80141	Cell wall synthesis
P4	N17	sample	80062	781,46184	Thio-NADP sodium	Thionicotinamide adenine dinucleotide phosphate sodium	Intracellular Calcium	Blocker	NAADP-induced	Blocks nicotinate adenine dinucleotide phosphate (NAADP)-induced Ca2+ release	80062	NAADP-induced
P4	N18	sample	80142	307,35794	LY2183240	5-Biphenyl-4-ylmethyl-tetrazole-1-carboxylic acid dimethylamide, 1H-Tetrazole-1-carboxamide, 5-([1,1'-biphenyl]-4-ylmethyl)-N,N-dimethyl-	neurotransmission			potent inhibitor of anandamide uptake (IC50= 15 nM), inhibits FAAH (IC50=2.1 nM) and some other brain serine proteases	80142	FAAH
P4	N19	sample	80063	432,49931	S(-)-Timolol maleate	(S)-1-[(1,1-Dimethylethyl)amino]-3-[[4-(4-morpholinyl)-1,2,5-thiadiazol-3-yl]oxy]-2-propanol maleate	Adrenoceptor	Antagonist	beta	beta Adrenoceptor antagonist; antihypertensive; antiarrhythmic; antiglaucoma agent	80063	adrenoceptor
P4	N20	sample	80143	280,84405	Xylometazoline hydrochloride	2-(4-tert-Butyl-2,6-dimethylbenzyl)-2-imidazoline hydrochloride	Adrenoceptor	Agonist	alpha	alpha-Adrenoceptor agonist; imidazoline binding site ligand	80143	adrenoceptor
P4	N21	sample	80064	358,95877	Aprindine hydrochloride	Amidonal	K+ Channel	Blocker	hERG	Class Ib antiarrhythmic and hERG channel blocker.	80064	hERG
P4	N22	sample	80144	286,72297	Olprinone hydrochloride	Loprinone hydrochloride; 1,2-Dihydro-5-(imidazo[1,2-a]pyridin-6-yl)-6-methyl-2-oxo-3-pyridinecarbonitrile hydrochloride	Phosphodiesterase	Inhibitor	PDE3	Selective phosphodiesterase 3 (PDE3) inhibitor.	80144	PDE
P4	N23	ctrl U0126	ctrl_U0126								ctrl U0126	MEK
P4	N24	neg ctr DMSO	neg_ctr_DMSO								neg ctr DMSO	NA
P4	O01	empty	no treatment								no treatment	NA
P4	O02	empty	no treatment								no treatment	NA
P4	O03	sample	79905	427,03188	(+-)-threo-1-Phenyl-2-decanoylamino-3-morpholino-1-propanol hydrochloride	PDMP hydrochloride	Sphingolipid	Inhibitor	Glucosylceramide synthase	Glucosylceramide synthase inhibitor; blocks formation of glucosylceramide from ceramide	79905	Glucosylceramide synthase
P4	O04	sample	79985	228,24994	Resveratrol	5-[(1E)-2-(4-Hydroxyphenyl)ethenyl]-1,3-benzenediol	Prostaglandin	Inhibitor	COX	Prevents apoptosis in K562 cells by inhibiting lipoxygenase and cyclooxygenase activity	79985	COX
P4	O05	sample	79906	616,84292	Phorbol 12-myristate 13-acetate	PMA	Phosphorylation	Activator	PKC	Activates protein kinase C in vivo and in vitro; strong NO promoter; promotes expression of iNOS in cultured hepatocytes;T lymphocyte activator	79906	PKC
P4	O06	sample	79986	394,42819	Rotenone		Cell Stress	Modulator	Mitochondria	Inhibitor of mitochondrial electron transport	79986	mitochondrial electron transport
P4	O07	sample	79907	164,29279	Ammonium pyrrolidinedithiocarbamate	APDC	Nitric Oxide	Modulator	NOS	Prevents induction of nitric oxide synthase (NOS) by inhibiting translation of NOS mRNA	79907	NOS
P4	O08	sample	79987	301,77231	Ro 41-1049 hydrochloride	N-(2-Aminoethyl)-5-(3-fluorophenyl)-4-thiazolecarboxamide hydrochloride	Neurotransmission	Inhibitor	MAO-A	Selective, reversible, orally-active MAO-A inhibitor	79987	MAO
P4	O09	sample	79908	606,09954	Prochlorperazine dimaleate		Dopamine	Antagonist		Antipsychotic agent; used in the treatment of spastic gastrointestinal disorders	79908	Antipsychotic
P4	O10	sample	79988	290,17558	Tizanidine hydrochloride	5-Chloro-N-(4,5-dihydro-1H-imidazol-2-yl)-2,1,3-benzothiadiazol-4-amine hydrochloride	Adrenoceptor	Agonist	alpha2	alpha2-adrenoceptor agonist.	79988	adrenoceptor
P4	O11	sample	79909	261,12016	Pyridostigmine bromide		Cholinergic	Inhibitor	Cholinesterase	Cholinesterase inhibitor	79909	Cholinesterase
P4	O12	sample	79989	372,41849	Sulindac sulfone	(Z)-5-Fluoro-2-methyl-1-[p-(methylsulfonyl)benzylidene]indene-3-acetic acid	Prostaglandin	Inhibitor		Non-steroidal anti-inflammatory compound (NSAID); metabolite of sulindac	79989	NSAID
P4	O13	sample	79910	348,40238	Enalaprilat dihydrate	Vasotec, (2S)-1-[(2S)-2-[[(1S)-1-Carboxy-3-phenyl-propyl]amino]propanoyl]pyrrolidine-2-carboxylic acid	Neurotransmitters	Inhibitor		Enalaprilat is an inhibitor of angiotensin converting enzyme (ACE), antihypertensive, and a Bradykinin B1 receptor activator. Enalaprilat has nM potency versus ACE and also activates B1 receptors to release NO.	79910	NA
P4	O14	sample	79990	464,13455	DL-Stearoylcarnitine chloride		Phosphorylation	Inhibitor	PKC	Protein kinase C (PKC) inhibitor	79990	PKC
P4	O15	sample	79911	245,32988	Pinacidil	(+-)-N-Cyano-N'-4-pyridinyl-N''-(1,2,2-trimethylpropyl)-guanidine	K+ Channel	Activator		K+ channel activator; antihypertensive	79911	K+-channel
P4	O16	sample	79991	434,28496	AGK2	2-Cyano-3-[5-(2,5-dichlorophenyl)-2-furanyl]-N-5-quinolinyl-2-propenamide	Gene Regulation	Inhibitor	SIRT2	SIRT2 inhibitor. AGK2 rescues dopamine neurons from a-synuclein toxicity in Parkinson's disease models.	79991	SIRT
P4	O17	sample	79912	285,7734	(+-)-PD 128,907 hydrochloride	PD 125,530	Dopamine	Agonist	D3	Selective D3 dopamine receptor agonist	79912	dopamine receptor
P4	O18	sample	79992	215,20766	N-Succinyl-L-proline		Neurotransmission	Inhibitor	ACE	Potent and specific angiotensin converting enzyme (ACE) inhibitor	79992	ACE
P4	O19	sample	79913	189,12864	(+)-Quisqualic acid	L(+)-alpha-Amino-3,5-dioxo-1,2,4-oxadiazolidine-2-propanoic acid	Glutamate	Agonist	AMPA	Active enantiomer of quisqualic acid; excitatory amino acid at glutamate receptors; anthelmentic agent	79913	AMPA
P4	O20	sample	79993	330,40861	SB 205384	4-Amino-7-hydroxy-2-methyl-5,6,7,8-tetrahydrobenzo[b]thieno[2,3-b]pyridine-3-carboxylic acid but-2-ynyl ester	GABA	Modulator	GABA-A	GABA-A receptor modulator selective for the alpha3beta2gamma2 subunit combination	79993	GABA-A
P4	O21	sample	79914	346,47085	Cortexolone	11-Deoxycortisol	Hormone	Precursor	Cortisol	Precursor of cortisol biosynthesis	79914	Cortisol
P4	O22	sample	79994	398,30028	(-)-Scopolamine methyl bromide	Hyoscine methyl bromide	Cholinergic	Antagonist	Muscarinic	Competitive muscarinic acetylcholine receptor antagonist	79994	acetylcholine receptor
P4	O23	empty	no treatment								no treatment	NA
P4	O24	empty	no treatment								no treatment	NA
P4	P01	empty	no treatment								no treatment	NA
P4	P02	empty	no treatment								no treatment	NA
P4	P03	sample	80065	545,52616	Ketanserin tartrate	R 41468	Serotonin	Antagonist	5-HT2	Selective 5-HT2 serotonin receptor blocker	80065	serotonin receptor
P4	P04	sample	80145	290,32456	Trimethoprim		Antibiotic	Inhibitor	Dihydrofolate reductase	Potent inhibitor of bacterial and protozoal dihydrofolate reductase	80145	Dihydrofolate reductase
P4	P05	sample	80066	205,22092	SQ 22536	9-(Tetrahydro-2-furanyl)-9H-purin-6-amine	Cyclic Nucleotides	Inhibitor	Adenylyl cyclase	Adenylyl cyclase inhibitor	80066	Adenylyl cyclase
P4	P06	sample	80146	350,46138	IPA-3	1,1'-Disulfanediyldinaphthalen-2-ol	Phosphorylation	Inhibitor	Pak1	allosteric inhibitor of Pak1, binds to autoinhibitory domain of Pak1 (p21 activated kinase)	80146	Pak1
P4	P07	sample	80067	327,33989	Tranilast	SB-252218	Leukotriene	Inhibitor	LTC4	Inhibits LTC4 and PGE2 formation but does not inhibit cyclooxygenase or lipoxygenase activity; anti-asthma drug	80067	LTC4
P4	P08	sample	80147	426,30061	3-Tropanylindole-3-carboxylate methiodide		Serotonin	Antagonist	5-HT3	Potent, water soluble 5-HT3 serotonin receptor antagonist	80147	serotonin receptor
P4	P09	sample	80068	240,75666	Tetramisole hydrochloride	(+-)-2,3,5,6-Tetrahydro-6-phenylimidazo[2,1-b]thiazole hydrochloride	Phosphorylation	Inhibitor	Phosphatase	Inhibits various mammalian alkaline phosphatases (i.e., liver, kidney, placenta, bone and tumor)	80068	Phosphatase
P4	P10	sample	80148	361,52915	U-75302	6-[6-(3-Hydroxy-1E,5Z-undecadienyl)-2-pyridinyl]-1,5-hexanediol	Leukotriene	Agonist	BLT1	BLT1 leukotriene receptor agonist	80148	BLT1
P4	P11	sample	80069	311,40577	Tolazamide		Hormone	Releaser	Insulin	Oral hypoglycemic agent; stimulates pancreatic islet cells to secrete insulin	80069	Insulin
P4	P12	sample	80149	401,51292	Urapidil, 5-Methyl-	5-Methyl-6[[3-[4-(o-Methoxyphenyl)-1-piperazinyl]propyl]amino]-1,3-dimethyluracil	Adrenoceptor	Antagonist	alpha1A	Selective alpha1A adrenoceptor antagonist; antihypertensive	80149	adrenoceptor
P4	P13	sample	80070	253,26837	Triamterene		Na+ Channel	Blocker		Na+ channel blocker; diuretic	80070	Na+-channel
P4	P14	sample	80150	455,55886	U-101958 maleate	1-Benzyl-4-aminomethyl-N-[(3'-isopropoxy)-2'-pyridinyl]piperidine maleate	Dopamine	Antagonist	D4	Selective D4 dopamine receptor antagonist	80150	dopamine receptor
P4	P15	sample	80071	304,25869	(+-)-Taxifolin	Dihydroquercetin	Cell Stress	Inhibitor	Antioxidant	Flavonoid, antioxidant	80071	Antioxidant
P4	P16	sample	80151	129,16007	(+-)-gamma-Vinyl GABA	Vigabatrin	GABA	Inhibitor	Transaminase	Selective GABA transaminase (GABA-T) inhibitor; anticonvulsant	80151	Transaminase
P4	P17	sample	80072	308,33982	Tyrphostin AG 835	Tyrphostin B50	Phosphorylation	Inhibitor	Tyrosine kinase	Protein tyrosine kinase inhibitor	80072	Tyrosine kinase
P4	P18	sample	80152	522,6251	( R)-(+)-WIN 55,212-2 mesylate	(R)-(+)-[2,3-Dihydro-5-methyl-3[(morpholinyl)methyl]pyrrolo[1,2,3-de]-1,4-benzoxazinyl]-(1-naphthalenyl)methanone mesylate	Cannabinoid	Agonist		High affinity cannabinoid receptor agonist	80152	NA
P4	P19	sample	80073	423,34072	N,N,N-trimethyl-1-(4-trans-stilbenoxy)-2-propylammonium iodide	F3	Cholinergic	Antagonist	Nicotinic	Nicotinic acetylcholine receptor antagonist	80073	acetylcholine receptor
P4	P20	sample	80153	428,49511	Xanthine amine congener	8-[4-[[[[(2-Aminoethyl)amino]carbonyl]methyl]oxy]phenyl]-1,3-dipropylxanthine	Adenosine	Antagonist	A1	A1 Adenosine receptor antagonist	80153	adenosine receptor
P4	P21	sample	80074	212,17589	1-[2-(Trifluoromethyl)phenyl]imidazole	TRIM	Nitric Oxide	Inhibitor	NOS	Potent nitric oxide synthase (NOS) inhibitor	80074	NOS
P4	P22	sample	80154	390,15323	Zimelidine dihydrochloride	(Z)-3-(4-Bromophenyl)-N,N-dimethyl-3-(3-pyridinyl)-2-propen-1-amine dihydrochloride	Serotonin	Inhibitor	Reuptake	Serotonin reuptake inhibitor; antidepressant	80154	serotonin
P4	P23	empty	no treatment								no treatment	NA
P4	P24	empty	no treatment								no treatment	NA
