# Supplementary material for: A chemical–genetic interaction map of small molecules using high‐throughput imaging in cancer cells
Source: Mol Syst Biol. 2015 Dec 28;11(12):846. doi: 10.15252/msb.20156400 (PMC4704494; doi:10.15252/msb.20156400)
Supplement: Supplementary file 5 — Table EV3 [file MSB-11-846-s005.xlsx]

## Sheet: Legend
Table EV3: list of all 385 phenotypic features automatically extracted from images

## Sheet: All 385 features
Table EV3: list of all 385 phenotypic features automatically extracted from images
feature name	human-readable name	correlation between biological replicates
cseg.act.h.sen.s1.mean	not defined	0.973017393065084
cseg.act.h.sen.s2.mean	not defined	0.972489150335995
cseg.act.h.ent.s2.mean	not defined	0.9721610217586
cseg.act.h.ent.s1.mean	not defined	0.970977506578671
nseg.0.s.area.mean	Nuclear area	0.96963938217146
nseg.0.s.radius.min.qt.0.95	not defined	0.969406015880898
cseg.act.b.mean.qt.0.05	not defined	0.969373502986145
cseg.0.s.perimeter.qt.0.95	not defined	0.969321570049489
nseg.0.s.perimeter.mean	not defined	0.969284085664546
nseg.0.s.radius.mean.mean	not defined	0.9688548075178
cseg.act.b.mean.mean	not defined	0.968776591763019
cseg.act.b.mad.mean	not defined	0.968608482807787
nseg.0.s.radius.max.mean	not defined	0.968034577744593
cseg.0.s.radius.min.qt.0.05	5% quantile of cell radius	0.967262547067585
cseg.act.h.asm.s2.mean	Actin Haralick texture #2	0.967137039291327
cseg.act.h.sav.s1.mean	not defined	0.966857792256598
cseg.act.h.sav.s2.mean	not defined	0.966798556592598
cseg.act.h.sva.s2.mean	not defined	0.966548506207755
nseg.dna.m.majoraxis.mean	not defined	0.966506638213805
cseg.act.h.sva.s1.mean	not defined	0.966442450001266
cseg.act.b.sd.mean	not defined	0.966345808004107
cseg.act.h.asm.s1.mean	not defined	0.965732525034302
nseg.0.m.majoraxis.mean	Nuclear major axis	0.965710859704462
cseg.act.h.den.s2.mean	not defined	0.965653509368286
cseg.0.s.perimeter.mean	not defined	0.964799795042459
nseg.0.m.majoraxis.qt.0.05	not defined	0.964685384103972
nseg.0.s.radius.max.qt.0.05	5% quantile of Nuclear radius	0.96360493833138
cseg.act.h.den.s1.mean	not defined	0.963320387832549
lcd.10NN.mean	not defined	0.96269582960862
nseg.dna.m.majoraxis.qt.0.05	not defined	0.962394029782036
cseg.act.h.f13.s1.mean	not defined	0.962237804564055
cseg.0.s.perimeter.sd	not defined	0.962013968201078
cseg.0.s.perimeter.qt.0.99	not defined	0.961613177109603
cseg.0.s.radius.min.sd	not defined	0.961485062929246
cseg.act.h.con.s2.mean	not defined	0.961164909777425
cseg.act.h.dva.s2.mean	not defined	0.961164909777425
cseg.act.b.mean.qt.0.95	not defined	0.959713180141753
cseg.act.h.f13.s2.mean	not defined	0.959651560173208
lcd.10NN.qt.0.95	not defined	0.958749678452937
lcd.15NN.mean	not defined	0.958626651557198
nseg.0.s.radius.min.mean	not defined	0.958371075275267
cseg.0.s.radius.max.mean	not defined	0.958117916938041
cseg.act.h.idm.s2.mean	not defined	0.957871112244092
lcd.15NN.qt.0.95	not defined	0.957841455952629
cseg.act.h.con.s1.mean	not defined	0.957414303223587
cseg.act.h.dva.s1.mean	not defined	0.957414303223587
lcd.20NN.qt.0.95	not defined	0.956744457859933
cseg.0.s.radius.mean.mean	not defined	0.955784751488151
cseg.0.s.area.mean	not defined	0.955448999387309
lcd.20NN.mean	not defined	0.954947953592707
cseg.0.m.majoraxis.mean	not defined	0.954815198540838
cseg.act.h.var.s2.mean	not defined	0.953784828953754
nseg.0.s.radius.min.qt.0.99	99% quantile of Nuclear radius	0.953775182066466
cseg.act.h.var.s1.mean	not defined	0.953724624868934
cseg.0.s.radius.max.qt.0.95	not defined	0.953632712294125
cseg.act.h.idm.s1.mean	not defined	0.952833714060595
cseg.0.s.radius.mean.qt.0.95	not defined	0.951012665977656
cseg.act.h.cor.s1.sd	not defined	0.950206327511291
cseg.act.m.majoraxis.mean	Cell major axis	0.949938138671278
cseg.0.s.area.qt.0.95	not defined	0.949703001558159
cseg.0.s.radius.min.mean	not defined	0.949609226353774
cseg.act.b.sd.sd	not defined	0.948127516374748
cseg.dnaact.m.eccentricity.sd	Nuclear-Actin eccentricity SD	0.947130763440222
cseg.act.h.cor.s1.mean	Actin Haralick texture #1	0.946627482350942
cseg.0.s.radius.max.sd	not defined	0.946618470655676
cseg.act.h.sav.s1.sd	not defined	0.946567513543161
cseg.act.h.sav.s2.sd	not defined	0.946557497132611
cseg.act.h.f13.s1.sd	not defined	0.946484520849818
nseg.0.s.radius.max.qt.0.95	not defined	0.946312518708107
cseg.act.b.mean.sd	not defined	0.945904420623684
cseg.act.b.mad.sd	not defined	0.945314640243331
cseg.act.h.sva.s1.sd	not defined	0.944877269410117
lcd.20NN.sd	not defined	0.944741903688386
nseg.dna.m.majoraxis.qt.0.95	not defined	0.944688345908457
cseg.act.h.sva.s2.sd	not defined	0.944544298610982
nseg.0.m.majoraxis.qt.0.95	not defined	0.944435580397139
lcd.15NN.sd	not defined	0.944287400711626
cseg.act.h.idm.s1.sd	not defined	0.944095655683227
cseg.0.m.majoraxis.qt.0.95	not defined	0.943874837209822
nseg.0.s.radius.mean.qt.0.05	not defined	0.9438010011157
nseg.dna.m.eccentricity.qt.0.95	not defined	0.943624866687545
cseg.act.b.mean.qt.0.99	not defined	0.943481154766298
nseg.dna.h.var.s2.mean	Nuclear Haralick texture #1	0.94180942474736
cseg.act.m.majoraxis.qt.0.95	not defined	0.941663471122715
nseg.dna.h.var.s1.mean	not defined	0.941446530735063
cseg.0.s.radius.min.qt.0.95	not defined	0.941329875785907
cseg.act.b.mean.qt.0.01	not defined	0.941135364564321
cseg.act.h.var.s1.sd	not defined	0.941065735786671
cseg.dnaact.b.sd.mean	not defined	0.940812672781169
cseg.act.h.var.s2.sd	not defined	0.940754726408088
cseg.0.s.radius.mean.sd	not defined	0.940503451637748
nseg.0.m.eccentricity.qt.0.95	not defined	0.940140408687501
nseg.dna.b.sd.mean	not defined	0.939650716436618
cseg.0.s.radius.max.qt.0.99	not defined	0.939562872846792
cseg.act.h.f12.s2.sd	Actin Haralick texture SD #1	0.9392975386814
nseg.dna.h.ent.s2.mean	not defined	0.939194686641757
lcd.10NN.sd	Local cell density SD	0.938853900157791
cseg.0.s.area.qt.0.05	not defined	0.938524180944858
cseg.act.h.con.s2.sd	not defined	0.938247622490949
cseg.act.h.dva.s2.sd	not defined	0.938247622490949
lcd.20NN.qt.0.99	not defined	0.938101269063924
nseg.dna.h.sen.s2.mean	not defined	0.937975352041648
lcd.15NN.qt.0.99	not defined	0.937886599436972
nseg.dna.h.con.s2.mean	not defined	0.937883056985954
nseg.dna.h.dva.s2.mean	not defined	0.937883056985954
cseg.act.h.con.s1.sd	not defined	0.937826330816966
cseg.act.h.dva.s1.sd	not defined	0.937826330816966
lcd.10NN.qt.0.99	not defined	0.937720626077763
nseg.dna.h.sen.s1.mean	not defined	0.937584713299792
cseg.act.h.asm.s1.sd	not defined	0.936971025962224
cseg.0.s.radius.mean.qt.0.05	not defined	0.936921489339625
cseg.act.h.asm.s2.sd	not defined	0.936716679746263
nseg.dna.h.ent.s1.mean	not defined	0.936640210008055
nseg.0.s.area.qt.0.95	95% quantile of nuclear area	0.935706346567993
nseg.dna.b.mad.mean	not defined	0.935125339359687
nseg.dna.h.den.s2.mean	not defined	0.934736201436063
cseg.0.m.majoraxis.qt.0.05	not defined	0.934642349098193
n	Cell number	0.933663738289027
cseg.act.h.cor.s2.mean	not defined	0.933508812728083
nseg.dna.h.idm.s2.mean	not defined	0.933118473581217
cseg.act.h.idm.s2.sd	Actin Haralick texture SD #2	0.933063395195974
cseg.dnaact.b.sd.sd	not defined	0.932972553625881
nseg.0.s.radius.mean.qt.0.95	not defined	0.93262018748898
nseg.dna.h.asm.s2.mean	not defined	0.931773093678693
cseg.0.s.radius.min.qt.0.99	99% quantile of cell radius	0.931693110836586
cseg.0.s.radius.mean.qt.0.99	not defined	0.931122380688226
nseg.0.s.radius.max.qt.0.01	not defined	0.930935209556528
nseg.dna.m.eccentricity.mean	not defined	0.930639271514141
nseg.dna.h.con.s1.mean	not defined	0.930575882614419
nseg.dna.h.dva.s1.mean	not defined	0.930575882614419
lcd.10NN.qt.0.05	not defined	0.930293931380089
cseg.0.m.majoraxis.sd	not defined	0.930073428061234
nseg.dna.h.asm.s1.mean	not defined	0.93001601771498
lcd.15NN.qt.0.05	not defined	0.929359038148731
nseg.0.m.eccentricity.mean	Nuclear eccentricity	0.929036500273888
nseg.0.s.radius.min.sd	not defined	0.928769175940779
cseg.act.h.cor.s2.sd	Actin Haralick texture SD #3	0.928550721903796
cseg.act.m.majoraxis.sd	not defined	0.927966576903677
cseg.act.h.f12.s1.sd	not defined	0.92768989700782
lcd.20NN.qt.0.05	not defined	0.927453259756496
nseg.dna.h.idm.s1.mean	not defined	0.927387994847734
nseg.dna.h.den.s1.mean	not defined	0.926640439030971
cseg.act.h.den.s2.sd	not defined	0.926128246176014
nseg.0.s.radius.min.qt.0.05	not defined	0.926109915307973
cseg.act.h.f13.s2.sd	not defined	0.926013435544656
cseg.dnaact.b.mad.mean	Nuclear-Actin intensity MAD	0.925926730218107
nseg.0.s.perimeter.sd	not defined	0.925718214613951
cseg.act.m.eccentricity.sd	Actin eccentricity SD	0.925212858700821
cseg.0.s.radius.max.qt.0.05	not defined	0.924525364305864
nseg.0.m.majoraxis.sd	not defined	0.924502981618053
cseg.act.m.majoraxis.qt.0.05	not defined	0.924489162749159
nseg.0.s.radius.max.sd	not defined	0.924190997468501
cseg.0.m.majoraxis.qt.0.01	not defined	0.923812280468127
cseg.0.s.area.qt.0.99	not defined	0.92375217159684
cseg.dnaact.h.idm.s1.sd	not defined	0.923627100801867
cseg.act.h.ent.s1.sd	not defined	0.92360589894529
nseg.dna.m.majoraxis.sd	not defined	0.923346116502501
nseg.dna.b.mean.mean	not defined	0.923135652830175
nseg.dna.h.sav.s1.mean	not defined	0.922856237256601
nseg.dna.h.sav.s2.mean	not defined	0.92284772292015
nseg.0.s.perimeter.qt.0.99	not defined	0.922728351107996
cseg.act.h.den.s1.sd	not defined	0.922523747220469
nseg.0.s.area.sd	not defined	0.92250646488887
cseg.0.m.majoraxis.qt.0.99	not defined	0.922338964061604
cseg.0.s.area.sd	not defined	0.922265901812982
nseg.dna.m.majoraxis.qt.0.01	not defined	0.922189257874727
nseg.dna.h.sva.s2.mean	not defined	0.922000229918066
nseg.dna.h.sva.s1.mean	not defined	0.921970081816643
nseg.0.m.majoraxis.qt.0.99	not defined	0.921144632487223
nseg.dna.m.majoraxis.qt.0.99	not defined	0.920381492783747
nseg.0.s.radius.max.qt.0.99	not defined	0.920339745070583
cseg.dnaact.h.den.s1.sd	not defined	0.918908580913153
cseg.act.m.majoraxis.qt.0.99	99% quantile of cell major axis	0.91827551868744
cseg.dnaact.h.idm.s2.sd	not defined	0.91822966608701
cseg.dnaact.h.dva.s2.sd	not defined	0.917346323520337
cseg.act.m.majoraxis.qt.0.01	1% quantile of cell major axis	0.916287559806432
nseg.0.s.area.qt.0.99	not defined	0.916182878820893
cseg.act.h.ent.s2.sd	not defined	0.914669808089534
lcd.10NN.qt.0.01	not defined	0.912600193002053
cseg.dnaact.b.mean.qt.0.95	not defined	0.912508647486773
cseg.0.s.radius.max.qt.0.01	not defined	0.912472766484797
cseg.dnaact.b.mean.sd	not defined	0.911899168395903
nseg.0.m.majoraxis.qt.0.01	not defined	0.911338775130595
cseg.0.s.radius.min.qt.0.01	not defined	0.910346906979502
nseg.dna.b.mean.qt.0.95	not defined	0.909853253755694
nseg.0.s.radius.mean.sd	not defined	0.909078613827246
cseg.0.m.eccentricity.sd	not defined	0.908553033230727
nseg.0.s.radius.mean.qt.0.99	not defined	0.906494389867145
cseg.dnaact.h.asm.s2.mean	not defined	0.90519547255461
cseg.dnaact.b.mad.sd	not defined	0.904971659334968
cseg.0.m.eccentricity.qt.0.95	not defined	0.904668355561128
nseg.dna.h.f13.s2.mean	not defined	0.904593002856337
nseg.dna.m.eccentricity.qt.0.99	not defined	0.904291268667671
cseg.dnaact.h.den.s2.mean	not defined	0.904188309271109
cseg.dnaact.b.mean.qt.0.99	not defined	0.903263526004343
cseg.dnaact.h.idm.s2.mean	not defined	0.903138264069216
cseg.dnaact.h.den.s1.mean	not defined	0.902975213873898
nseg.dna.b.mean.qt.0.05	not defined	0.902823091819622
cseg.dnaact.h.dva.s1.sd	not defined	0.901426283532616
cseg.dnaact.h.ent.s2.mean	not defined	0.901091659431255
cseg.dnaact.h.ent.s1.sd	not defined	0.901067553085141
cseg.dnaact.h.f12.s2.mean	not defined	0.901001405198017
lcd.15NN.qt.0.01	not defined	0.900207912678539
cseg.0.s.radius.mean.qt.0.01	not defined	0.898688877466982
cseg.act.h.sen.s2.sd	not defined	0.898315611434037
nseg.0.m.eccentricity.qt.0.99	not defined	0.8968966283453
nseg.dna.h.sva.s2.sd	not defined	0.896304760001048
cseg.0.m.eccentricity.mean	not defined	0.896206823669925
nseg.0.m.eccentricity.sd	not defined	0.896133409539701
cseg.act.m.eccentricity.qt.0.95	not defined	0.895917667731267
cseg.dnaact.h.ent.s1.mean	not defined	0.895896469990245
nseg.dna.h.sva.s1.sd	not defined	0.895465230530618
cseg.dnaact.b.mean.mean	not defined	0.894618424113547
cseg.dnaact.h.f12.s1.mean	not defined	0.894199064046577
cseg.dnaact.h.idm.s1.mean	not defined	0.893918075705069
cseg.dnaact.h.sav.s1.mean	not defined	0.893907806471337
cseg.dnaact.h.sen.s2.mean	not defined	0.893838477659286
cseg.dnaact.h.asm.s1.mean	Nuclear-Actin Haralick texture #2	0.893294860826914
cseg.dnaact.h.den.s2.sd	Nuclear-Actin Haralick texture SD #1	0.89327740656374
cseg.dnaact.h.sen.s1.mean	not defined	0.893181817978397
cseg.dnaact.h.sen.s2.sd	not defined	0.892397199406899
cseg.dnaact.h.sav.s2.mean	not defined	0.892259431147879
cseg.act.h.sen.s1.sd	not defined	0.892250061224332
cseg.dnaact.m.eccentricity.mean	not defined	0.891869393124923
nseg.dna.h.sav.s2.sd	not defined	0.891867965246566
nseg.dna.h.sav.s1.sd	not defined	0.891230247490759
nseg.dna.m.eccentricity.sd	Nuclear eccentricity SD	0.891095422083244
cseg.dnaact.h.sen.s1.sd	not defined	0.890991901509816
cseg.dnaact.h.dva.s2.mean	not defined	0.890878178583123
cseg.dnaact.h.dva.s1.mean	not defined	0.890794475065528
cseg.dnaact.h.ent.s2.sd	not defined	0.890477252240891
lcd.20NN.qt.0.01	not defined	0.889019547838232
nseg.dna.h.var.s1.sd	not defined	0.888346432346421
cseg.act.m.eccentricity.mean	Actin eccentricity	0.887650432051427
cseg.0.m.eccentricity.qt.0.99	not defined	0.886630623353041
nseg.dna.h.var.s2.sd	Nuclear Haralick texture SD #3	0.88660952867633
cseg.0.s.area.qt.0.01	not defined	0.886343059318701
cseg.dnaact.h.cor.s2.sd	not defined	0.88563113883299
cseg.dnaact.h.sva.s1.mean	not defined	0.883747875919501
nseg.0.s.radius.mean.qt.0.01	not defined	0.882215284309474
cseg.act.m.eccentricity.qt.0.99	not defined	0.882107224535365
cseg.dnaact.h.sva.s2.mean	not defined	0.881965710274653
nseg.0.s.radius.min.qt.0.01	not defined	0.88172892662528
nseg.dna.b.mean.qt.0.01	1% quantile of nuclear intensity	0.878974948348955
cseg.dnaact.h.con.s2.sd	not defined	0.878948556026777
cseg.dnaact.h.cor.s2.mean	not defined	0.877905858129302
cseg.dnaact.h.con.s1.mean	not defined	0.876069475497529
nseg.dna.h.f12.s2.mean	not defined	0.875758457327417
cseg.act.m.eccentricity.qt.0.05	not defined	0.875625406353378
nseg.dna.b.mad.sd	not defined	0.875366201301657
cseg.dnaact.h.var.s2.mean	not defined	0.875057137746836
cseg.dnaact.h.asm.s1.sd	not defined	0.874904574736853
cseg.dnaact.h.var.s1.mean	not defined	0.874037723327197
cseg.dnaact.h.asm.s2.sd	not defined	0.874016819717633
cseg.dnaact.h.con.s2.mean	not defined	0.872649790151159
nseg.dna.m.eccentricity.qt.0.05	not defined	0.868245559911714
cseg.dnaact.h.cor.s1.mean	not defined	0.868056412038904
cseg.dnaact.h.f12.s1.sd	Nuclear-Actin Haralick texture SD #2	0.867894951722295
nseg.dna.b.sd.sd	not defined	0.86679600458927
nseg.dna.b.mean.sd	not defined	0.866029565449322
cseg.dnaact.m.majoraxis.qt.0.99	not defined	0.865948207653203
nseg.0.m.eccentricity.qt.0.05	not defined	0.86585548109528
nseg.dna.h.den.s1.sd	not defined	0.864400188298437
cseg.dnaact.m.eccentricity.qt.0.95	not defined	0.861342560771261
cseg.dnaact.h.con.s1.sd	Nuclear-Actin Haralick texture SD #3	0.855695467361203
cseg.dnaact.m.majoraxis.qt.0.95	95% quantile of Nuclear-Actin major axis	0.85448697713788
nseg.dna.h.f13.s1.mean	not defined	0.848597004297827
nseg.dna.h.cor.s2.sd	Nuclear Haralick texture SD #2	0.848192681658855
cseg.act.h.f12.s2.mean	not defined	0.847850012460025
nseg.0.s.area.qt.0.01	not defined	0.843790848396914
cseg.dnaact.b.mean.qt.0.05	5% quantile of Nuclear-Actin intensity	0.842935601934406
nseg.dna.h.con.s2.sd	not defined	0.842649392150475
nseg.dna.h.dva.s2.sd	not defined	0.842649392150475
cseg.0.m.eccentricity.qt.0.05	not defined	0.837564753707182
cseg.dnaact.h.cor.s1.sd	not defined	0.836803896338894
nseg.dna.b.mean.qt.0.99	not defined	0.835149182378801
cseg.dnaact.h.f13.s2.mean	not defined	0.834157891213583
cseg.dnaact.h.f13.s2.sd	not defined	0.826878692153785
nseg.dna.h.den.s2.sd	not defined	0.826212973083936
cseg.act.h.f12.s1.mean	not defined	0.824989568502466
nseg.dna.h.cor.s2.mean	Nuclear Haralick texture #2	0.819778283084616
nseg.dna.h.con.s1.sd	not defined	0.818163123770352
nseg.dna.h.dva.s1.sd	not defined	0.818163123770352
nseg.dna.h.f13.s1.sd	not defined	0.817423385384696
nseg.dna.h.f13.s2.sd	not defined	0.817365805675308
cseg.dnaact.h.f13.s1.mean	Nuclear-Actin Haralick texture #1	0.815896161639392
cseg.dnaact.h.f12.s2.sd	not defined	0.815063909136791
nseg.dna.h.f12.s1.mean	not defined	0.814028958106302
nseg.dna.h.f12.s1.sd	not defined	0.808162698595976
cseg.dnaact.h.f13.s1.sd	not defined	0.806178009217103
nseg.dna.h.cor.s1.mean	not defined	0.801365179768503
nseg.dna.h.cor.s1.sd	not defined	0.796058687907318
cseg.dnaact.m.majoraxis.mean	Nuclear-Actin major axis	0.79460271543414
nseg.dna.h.idm.s1.sd	Nuclear Haralick texture SD #1	0.791960854608681
cseg.dnaact.h.sav.s1.sd	not defined	0.783466773787708
cseg.dnaact.h.sva.s1.sd	not defined	0.78103819563974
cseg.dnaact.h.sav.s2.sd	Nuclear-Actin Haralick texture SD #4	0.780312478158734
cseg.dnaact.h.sva.s2.sd	not defined	0.779432631570681
cseg.dnaact.b.mean.qt.0.01	1% quantile of Nuclear-Actin intensity	0.777286028877011
cseg.dnaact.m.eccentricity.qt.0.99	99% quantile of Nuclear-Actin eccentricity	0.770285564093052
nseg.dna.h.idm.s2.sd	not defined	0.762587606504118
nseg.dna.h.ent.s1.sd	not defined	0.747193383845079
cseg.dnaact.h.var.s1.sd	not defined	0.743428163066458
cseg.dnaact.h.var.s2.sd	not defined	0.739964602576379
nseg.dna.h.asm.s1.sd	not defined	0.73856068471286
cseg.act.m.eccentricity.qt.0.01	not defined	0.725313433686838
nseg.dna.h.asm.s2.sd	not defined	0.720359765295816
nseg.dna.h.sen.s2.sd	not defined	0.716793786527811
nseg.dna.h.sen.s1.sd	not defined	0.715286495638773
nseg.dna.h.ent.s2.sd	not defined	0.704822474229549
nseg.dna.h.f12.s2.sd	not defined	0.699792964351543
nseg.dna.m.eccentricity.qt.0.01	not defined	0.67045935836663
nseg.0.m.eccentricity.qt.0.01	not defined	0.659007267079211
cseg.0.m.eccentricity.qt.0.01	not defined	0.639186915316193
cseg.dnaact.m.majoraxis.sd	not defined	0.453182522687345
nseg.0.m.theta.sd	not defined	0.224980178740599
cseg.dnaact.m.cy.mean	not defined	0.179219603484248
cseg.act.m.cy.mean	not defined	0.178979433455842
cseg.0.m.cy.mean	not defined	0.1789756341637
nseg.0.m.cy.mean	not defined	0.178946694857095
nseg.dna.m.cy.mean	not defined	0.178930164419905
nseg.dna.m.theta.sd	not defined	0.161447111932302
cseg.dnaact.m.cy.qt.0.99	not defined	0.134097816894692
cseg.dnaact.m.theta.sd	not defined	0.13386905069069
cseg.dnaact.m.cx.qt.0.01	not defined	0.119875201120092
nseg.0.m.cx.sd	not defined	0.118767762931865
nseg.dna.m.cx.sd	not defined	0.118609626618786
cseg.0.m.cx.sd	not defined	0.117164790372328
cseg.0.m.theta.sd	not defined	0.117049933739783
cseg.act.m.cx.sd	not defined	0.116933351043942
cseg.act.m.theta.mean	not defined	0.115680811287485
nseg.dna.m.cy.qt.0.01	not defined	0.112091698530854
nseg.0.m.cy.qt.0.01	not defined	0.109391357623776
nseg.dna.m.cx.qt.0.01	not defined	0.108322078188491
nseg.0.m.cx.qt.0.01	not defined	0.106139569170259
cseg.dnaact.m.cy.qt.0.01	not defined	0.10444467201754
cseg.dnaact.m.cx.qt.0.99	not defined	0.0984380746603126
cseg.0.m.theta.mean	not defined	0.095160796065027
cseg.act.m.theta.sd	not defined	0.0941281809691504
nseg.0.m.cy.sd	not defined	0.0907289427118729
nseg.dna.m.cy.sd	not defined	0.0906352146419124
cseg.0.m.cy.sd	not defined	0.0897451308342143
cseg.act.m.cy.sd	not defined	0.0896315138985794
cseg.0.m.cx.mean	not defined	0.088970762122723
cseg.act.m.cy.qt.0.95	not defined	0.0889554196660186
cseg.act.m.cx.mean	not defined	0.0889321756524413
nseg.0.m.cy.qt.0.95	not defined	0.0888781187969713
nseg.0.m.cx.mean	not defined	0.0886915504757774
nseg.dna.m.cx.mean	not defined	0.0886845081995189
cseg.0.m.cy.qt.0.95	not defined	0.0886611451097506
cseg.dnaact.m.cx.mean	not defined	0.0886446948897136
nseg.dna.m.cy.qt.0.95	not defined	0.0885782743428127
cseg.dnaact.m.cy.qt.0.95	not defined	0.0868915549711022
cseg.0.m.cx.qt.0.05	not defined	0.078795406628239
nseg.0.m.cx.qt.0.05	not defined	0.078660929604942
cseg.act.m.cx.qt.0.05	not defined	0.0786206595952476
nseg.dna.m.cx.qt.0.05	not defined	0.0785432525098354
nseg.dna.m.cy.qt.0.99	not defined	0.0778152922259642
nseg.0.m.cy.qt.0.99	not defined	0.0768558439254524
cseg.dnaact.m.cx.qt.0.05	not defined	0.0705148484539144
nseg.0.m.cy.qt.0.05	not defined	0.0689876360812934
nseg.dna.m.cy.qt.0.05	not defined	0.0687068871665244
cseg.0.m.cy.qt.0.05	not defined	0.0680060469228195
cseg.act.m.cy.qt.0.05	not defined	0.0671399562785575
cseg.0.m.cy.qt.0.99	not defined	0.0655863792008944
cseg.dnaact.m.cx.sd	not defined	0.0629422697528638
cseg.act.m.cy.qt.0.99	not defined	0.0625604556683435
cseg.dnaact.m.cy.qt.0.05	not defined	0.0604843142953491
cseg.dnaact.m.cy.sd	not defined	0.0583946609934192
cseg.act.m.cy.qt.0.01	not defined	0.057154823885925
cseg.0.m.cy.qt.0.01	not defined	0.0571495007535881
nseg.dna.m.cx.qt.0.99	not defined	0.0491659054587226
nseg.0.m.cx.qt.0.99	not defined	0.0479648955104319
cseg.act.m.cx.qt.0.01	not defined	0.0458572533558375
cseg.0.m.cx.qt.0.01	not defined	0.042122881685672
cseg.dnaact.m.theta.mean	not defined	0.0363833543083006
nseg.0.m.cx.qt.0.95	not defined	0.0358770840643068
nseg.dna.m.cx.qt.0.95	not defined	0.0357706753141067
cseg.0.m.cx.qt.0.95	not defined	0.0356691678174701
cseg.act.m.cx.qt.0.95	not defined	0.0351471337304602
cseg.dnaact.m.cx.qt.0.95	not defined	0.0321235989711451
cseg.act.m.cx.qt.0.99	not defined	0.0169588096401527
cseg.0.m.cx.qt.0.99	not defined	0.0160707157052639
nseg.0.m.theta.mean	not defined	0.00503810812574404
nseg.dna.m.theta.mean	not defined	-0.000697017429730177

## Sheet: features cor>0.7
list of all phenotypic features with a correlation betwen replicates >0.7
feature name	human-readable name	correlation between biological replicates
cseg.act.h.sen.s1.mean	not defined	0.973017393065084
cseg.act.h.sen.s2.mean	not defined	0.972489150335995
cseg.act.h.ent.s2.mean	not defined	0.9721610217586
cseg.act.h.ent.s1.mean	not defined	0.970977506578671
nseg.0.s.area.mean	Nuclear area	0.96963938217146
nseg.0.s.radius.min.qt.0.95	not defined	0.969406015880898
cseg.act.b.mean.qt.0.05	not defined	0.969373502986145
cseg.0.s.perimeter.qt.0.95	not defined	0.969321570049489
nseg.0.s.perimeter.mean	not defined	0.969284085664546
nseg.0.s.radius.mean.mean	not defined	0.9688548075178
cseg.act.b.mean.mean	not defined	0.968776591763019
cseg.act.b.mad.mean	not defined	0.968608482807787
nseg.0.s.radius.max.mean	not defined	0.968034577744593
cseg.0.s.radius.min.qt.0.05	5% quantile of cell radius	0.967262547067585
cseg.act.h.asm.s2.mean	Actin Haralick texture #2	0.967137039291327
cseg.act.h.sav.s1.mean	not defined	0.966857792256598
cseg.act.h.sav.s2.mean	not defined	0.966798556592598
cseg.act.h.sva.s2.mean	not defined	0.966548506207755
nseg.dna.m.majoraxis.mean	not defined	0.966506638213805
cseg.act.h.sva.s1.mean	not defined	0.966442450001266
cseg.act.b.sd.mean	not defined	0.966345808004107
cseg.act.h.asm.s1.mean	not defined	0.965732525034302
nseg.0.m.majoraxis.mean	Nuclear major axis	0.965710859704462
cseg.act.h.den.s2.mean	not defined	0.965653509368286
cseg.0.s.perimeter.mean	not defined	0.964799795042459
nseg.0.m.majoraxis.qt.0.05	not defined	0.964685384103972
nseg.0.s.radius.max.qt.0.05	5% quantile of Nuclear radius	0.96360493833138
cseg.act.h.den.s1.mean	not defined	0.963320387832549
lcd.10NN.mean	not defined	0.96269582960862
nseg.dna.m.majoraxis.qt.0.05	not defined	0.962394029782036
cseg.act.h.f13.s1.mean	not defined	0.962237804564055
cseg.0.s.perimeter.sd	not defined	0.962013968201078
cseg.0.s.perimeter.qt.0.99	not defined	0.961613177109603
cseg.0.s.radius.min.sd	not defined	0.961485062929246
cseg.act.h.con.s2.mean	not defined	0.961164909777425
cseg.act.h.dva.s2.mean	not defined	0.961164909777425
cseg.act.b.mean.qt.0.95	not defined	0.959713180141753
cseg.act.h.f13.s2.mean	not defined	0.959651560173208
lcd.10NN.qt.0.95	not defined	0.958749678452937
lcd.15NN.mean	not defined	0.958626651557198
nseg.0.s.radius.min.mean	not defined	0.958371075275267
cseg.0.s.radius.max.mean	not defined	0.958117916938041
cseg.act.h.idm.s2.mean	not defined	0.957871112244092
lcd.15NN.qt.0.95	not defined	0.957841455952629
cseg.act.h.con.s1.mean	not defined	0.957414303223587
cseg.act.h.dva.s1.mean	not defined	0.957414303223587
lcd.20NN.qt.0.95	not defined	0.956744457859933
cseg.0.s.radius.mean.mean	not defined	0.955784751488151
cseg.0.s.area.mean	not defined	0.955448999387309
lcd.20NN.mean	not defined	0.954947953592707
cseg.0.m.majoraxis.mean	not defined	0.954815198540838
cseg.act.h.var.s2.mean	not defined	0.953784828953754
nseg.0.s.radius.min.qt.0.99	99% quantile of Nuclear radius	0.953775182066466
cseg.act.h.var.s1.mean	not defined	0.953724624868934
cseg.0.s.radius.max.qt.0.95	not defined	0.953632712294125
cseg.act.h.idm.s1.mean	not defined	0.952833714060595
cseg.0.s.radius.mean.qt.0.95	not defined	0.951012665977656
cseg.act.h.cor.s1.sd	not defined	0.950206327511291
cseg.act.m.majoraxis.mean	Cell major axis	0.949938138671278
cseg.0.s.area.qt.0.95	not defined	0.949703001558159
cseg.0.s.radius.min.mean	not defined	0.949609226353774
cseg.act.b.sd.sd	not defined	0.948127516374748
cseg.dnaact.m.eccentricity.sd	Nuclear-Actin eccentricity SD	0.947130763440222
cseg.act.h.cor.s1.mean	Actin Haralick texture #1	0.946627482350942
cseg.0.s.radius.max.sd	not defined	0.946618470655676
cseg.act.h.sav.s1.sd	not defined	0.946567513543161
cseg.act.h.sav.s2.sd	not defined	0.946557497132611
cseg.act.h.f13.s1.sd	not defined	0.946484520849818
nseg.0.s.radius.max.qt.0.95	not defined	0.946312518708107
cseg.act.b.mean.sd	not defined	0.945904420623684
cseg.act.b.mad.sd	not defined	0.945314640243331
cseg.act.h.sva.s1.sd	not defined	0.944877269410117
lcd.20NN.sd	not defined	0.944741903688386
nseg.dna.m.majoraxis.qt.0.95	not defined	0.944688345908457
cseg.act.h.sva.s2.sd	not defined	0.944544298610982
nseg.0.m.majoraxis.qt.0.95	not defined	0.944435580397139
lcd.15NN.sd	not defined	0.944287400711626
cseg.act.h.idm.s1.sd	not defined	0.944095655683227
cseg.0.m.majoraxis.qt.0.95	not defined	0.943874837209822
nseg.0.s.radius.mean.qt.0.05	not defined	0.9438010011157
nseg.dna.m.eccentricity.qt.0.95	not defined	0.943624866687545
cseg.act.b.mean.qt.0.99	not defined	0.943481154766298
nseg.dna.h.var.s2.mean	Nuclear Haralick texture #1	0.94180942474736
cseg.act.m.majoraxis.qt.0.95	not defined	0.941663471122715
nseg.dna.h.var.s1.mean	not defined	0.941446530735063
cseg.0.s.radius.min.qt.0.95	not defined	0.941329875785907
cseg.act.b.mean.qt.0.01	not defined	0.941135364564321
cseg.act.h.var.s1.sd	not defined	0.941065735786671
cseg.dnaact.b.sd.mean	not defined	0.940812672781169
cseg.act.h.var.s2.sd	not defined	0.940754726408088
cseg.0.s.radius.mean.sd	not defined	0.940503451637748
nseg.0.m.eccentricity.qt.0.95	not defined	0.940140408687501
nseg.dna.b.sd.mean	not defined	0.939650716436618
cseg.0.s.radius.max.qt.0.99	not defined	0.939562872846792
cseg.act.h.f12.s2.sd	Actin Haralick texture SD #1	0.9392975386814
nseg.dna.h.ent.s2.mean	not defined	0.939194686641757
lcd.10NN.sd	Local cell density SD	0.938853900157791
cseg.0.s.area.qt.0.05	not defined	0.938524180944858
cseg.act.h.con.s2.sd	not defined	0.938247622490949
cseg.act.h.dva.s2.sd	not defined	0.938247622490949
lcd.20NN.qt.0.99	not defined	0.938101269063924
nseg.dna.h.sen.s2.mean	not defined	0.937975352041648
lcd.15NN.qt.0.99	not defined	0.937886599436972
nseg.dna.h.con.s2.mean	not defined	0.937883056985954
nseg.dna.h.dva.s2.mean	not defined	0.937883056985954
cseg.act.h.con.s1.sd	not defined	0.937826330816966
cseg.act.h.dva.s1.sd	not defined	0.937826330816966
lcd.10NN.qt.0.99	not defined	0.937720626077763
nseg.dna.h.sen.s1.mean	not defined	0.937584713299792
cseg.act.h.asm.s1.sd	not defined	0.936971025962224
cseg.0.s.radius.mean.qt.0.05	not defined	0.936921489339625
cseg.act.h.asm.s2.sd	not defined	0.936716679746263
nseg.dna.h.ent.s1.mean	not defined	0.936640210008055
nseg.0.s.area.qt.0.95	95% quantile of nuclear area	0.935706346567993
nseg.dna.b.mad.mean	not defined	0.935125339359687
nseg.dna.h.den.s2.mean	not defined	0.934736201436063
cseg.0.m.majoraxis.qt.0.05	not defined	0.934642349098193
n	Cell number	0.933663738289027
cseg.act.h.cor.s2.mean	not defined	0.933508812728083
nseg.dna.h.idm.s2.mean	not defined	0.933118473581217
cseg.act.h.idm.s2.sd	Actin Haralick texture SD #2	0.933063395195974
cseg.dnaact.b.sd.sd	not defined	0.932972553625881
nseg.0.s.radius.mean.qt.0.95	not defined	0.93262018748898
nseg.dna.h.asm.s2.mean	not defined	0.931773093678693
cseg.0.s.radius.min.qt.0.99	99% quantile of cell radius	0.931693110836586
cseg.0.s.radius.mean.qt.0.99	not defined	0.931122380688226
nseg.0.s.radius.max.qt.0.01	not defined	0.930935209556528
nseg.dna.m.eccentricity.mean	not defined	0.930639271514141
nseg.dna.h.con.s1.mean	not defined	0.930575882614419
nseg.dna.h.dva.s1.mean	not defined	0.930575882614419
lcd.10NN.qt.0.05	not defined	0.930293931380089
cseg.0.m.majoraxis.sd	not defined	0.930073428061234
nseg.dna.h.asm.s1.mean	not defined	0.93001601771498
lcd.15NN.qt.0.05	not defined	0.929359038148731
nseg.0.m.eccentricity.mean	Nuclear eccentricity	0.929036500273888
nseg.0.s.radius.min.sd	not defined	0.928769175940779
cseg.act.h.cor.s2.sd	Actin Haralick texture SD #3	0.928550721903796
cseg.act.m.majoraxis.sd	not defined	0.927966576903677
cseg.act.h.f12.s1.sd	not defined	0.92768989700782
lcd.20NN.qt.0.05	not defined	0.927453259756496
nseg.dna.h.idm.s1.mean	not defined	0.927387994847734
nseg.dna.h.den.s1.mean	not defined	0.926640439030971
cseg.act.h.den.s2.sd	not defined	0.926128246176014
nseg.0.s.radius.min.qt.0.05	not defined	0.926109915307973
cseg.act.h.f13.s2.sd	not defined	0.926013435544656
cseg.dnaact.b.mad.mean	Nuclear-Actin intensity MAD	0.925926730218107
nseg.0.s.perimeter.sd	not defined	0.925718214613951
cseg.act.m.eccentricity.sd	Actin eccentricity SD	0.925212858700821
cseg.0.s.radius.max.qt.0.05	not defined	0.924525364305864
nseg.0.m.majoraxis.sd	not defined	0.924502981618053
cseg.act.m.majoraxis.qt.0.05	not defined	0.924489162749159
nseg.0.s.radius.max.sd	not defined	0.924190997468501
cseg.0.m.majoraxis.qt.0.01	not defined	0.923812280468127
cseg.0.s.area.qt.0.99	not defined	0.92375217159684
cseg.dnaact.h.idm.s1.sd	not defined	0.923627100801867
cseg.act.h.ent.s1.sd	not defined	0.92360589894529
nseg.dna.m.majoraxis.sd	not defined	0.923346116502501
nseg.dna.b.mean.mean	not defined	0.923135652830175
nseg.dna.h.sav.s1.mean	not defined	0.922856237256601
nseg.dna.h.sav.s2.mean	not defined	0.92284772292015
nseg.0.s.perimeter.qt.0.99	not defined	0.922728351107996
cseg.act.h.den.s1.sd	not defined	0.922523747220469
nseg.0.s.area.sd	not defined	0.92250646488887
cseg.0.m.majoraxis.qt.0.99	not defined	0.922338964061604
cseg.0.s.area.sd	not defined	0.922265901812982
nseg.dna.m.majoraxis.qt.0.01	not defined	0.922189257874727
nseg.dna.h.sva.s2.mean	not defined	0.922000229918066
nseg.dna.h.sva.s1.mean	not defined	0.921970081816643
nseg.0.m.majoraxis.qt.0.99	not defined	0.921144632487223
nseg.dna.m.majoraxis.qt.0.99	not defined	0.920381492783747
nseg.0.s.radius.max.qt.0.99	not defined	0.920339745070583
cseg.dnaact.h.den.s1.sd	not defined	0.918908580913153
cseg.act.m.majoraxis.qt.0.99	99% quantile of cell major axis	0.91827551868744
cseg.dnaact.h.idm.s2.sd	not defined	0.91822966608701
cseg.dnaact.h.dva.s2.sd	not defined	0.917346323520337
cseg.act.m.majoraxis.qt.0.01	1% quantile of cell major axis	0.916287559806432
nseg.0.s.area.qt.0.99	not defined	0.916182878820893
cseg.act.h.ent.s2.sd	not defined	0.914669808089534
lcd.10NN.qt.0.01	not defined	0.912600193002053
cseg.dnaact.b.mean.qt.0.95	not defined	0.912508647486773
cseg.0.s.radius.max.qt.0.01	not defined	0.912472766484797
cseg.dnaact.b.mean.sd	not defined	0.911899168395903
nseg.0.m.majoraxis.qt.0.01	not defined	0.911338775130595
cseg.0.s.radius.min.qt.0.01	not defined	0.910346906979502
nseg.dna.b.mean.qt.0.95	not defined	0.909853253755694
nseg.0.s.radius.mean.sd	not defined	0.909078613827246
cseg.0.m.eccentricity.sd	not defined	0.908553033230727
nseg.0.s.radius.mean.qt.0.99	not defined	0.906494389867145
cseg.dnaact.h.asm.s2.mean	not defined	0.90519547255461
cseg.dnaact.b.mad.sd	not defined	0.904971659334968
cseg.0.m.eccentricity.qt.0.95	not defined	0.904668355561128
nseg.dna.h.f13.s2.mean	not defined	0.904593002856337
nseg.dna.m.eccentricity.qt.0.99	not defined	0.904291268667671
cseg.dnaact.h.den.s2.mean	not defined	0.904188309271109
cseg.dnaact.b.mean.qt.0.99	not defined	0.903263526004343
cseg.dnaact.h.idm.s2.mean	not defined	0.903138264069216
cseg.dnaact.h.den.s1.mean	not defined	0.902975213873898
nseg.dna.b.mean.qt.0.05	not defined	0.902823091819622
cseg.dnaact.h.dva.s1.sd	not defined	0.901426283532616
cseg.dnaact.h.ent.s2.mean	not defined	0.901091659431255
cseg.dnaact.h.ent.s1.sd	not defined	0.901067553085141
cseg.dnaact.h.f12.s2.mean	not defined	0.901001405198017
lcd.15NN.qt.0.01	not defined	0.900207912678539
cseg.0.s.radius.mean.qt.0.01	not defined	0.898688877466982
cseg.act.h.sen.s2.sd	not defined	0.898315611434037
nseg.0.m.eccentricity.qt.0.99	not defined	0.8968966283453
nseg.dna.h.sva.s2.sd	not defined	0.896304760001048
cseg.0.m.eccentricity.mean	not defined	0.896206823669925
nseg.0.m.eccentricity.sd	not defined	0.896133409539701
cseg.act.m.eccentricity.qt.0.95	not defined	0.895917667731267
cseg.dnaact.h.ent.s1.mean	not defined	0.895896469990245
nseg.dna.h.sva.s1.sd	not defined	0.895465230530618
cseg.dnaact.b.mean.mean	not defined	0.894618424113547
cseg.dnaact.h.f12.s1.mean	not defined	0.894199064046577
cseg.dnaact.h.idm.s1.mean	not defined	0.893918075705069
cseg.dnaact.h.sav.s1.mean	not defined	0.893907806471337
cseg.dnaact.h.sen.s2.mean	not defined	0.893838477659286
cseg.dnaact.h.asm.s1.mean	Nuclear-Actin Haralick texture #2	0.893294860826914
cseg.dnaact.h.den.s2.sd	Nuclear-Actin Haralick texture SD #1	0.89327740656374
cseg.dnaact.h.sen.s1.mean	not defined	0.893181817978397
cseg.dnaact.h.sen.s2.sd	not defined	0.892397199406899
cseg.dnaact.h.sav.s2.mean	not defined	0.892259431147879
cseg.act.h.sen.s1.sd	not defined	0.892250061224332
cseg.dnaact.m.eccentricity.mean	not defined	0.891869393124923
nseg.dna.h.sav.s2.sd	not defined	0.891867965246566
nseg.dna.h.sav.s1.sd	not defined	0.891230247490759
nseg.dna.m.eccentricity.sd	Nuclear eccentricity SD	0.891095422083244
cseg.dnaact.h.sen.s1.sd	not defined	0.890991901509816
cseg.dnaact.h.dva.s2.mean	not defined	0.890878178583123
cseg.dnaact.h.dva.s1.mean	not defined	0.890794475065528
cseg.dnaact.h.ent.s2.sd	not defined	0.890477252240891
lcd.20NN.qt.0.01	not defined	0.889019547838232
nseg.dna.h.var.s1.sd	not defined	0.888346432346421
cseg.act.m.eccentricity.mean	Actin eccentricity	0.887650432051427
cseg.0.m.eccentricity.qt.0.99	not defined	0.886630623353041
nseg.dna.h.var.s2.sd	Nuclear Haralick texture SD #3	0.88660952867633
cseg.0.s.area.qt.0.01	not defined	0.886343059318701
cseg.dnaact.h.cor.s2.sd	not defined	0.88563113883299
cseg.dnaact.h.sva.s1.mean	not defined	0.883747875919501
nseg.0.s.radius.mean.qt.0.01	not defined	0.882215284309474
cseg.act.m.eccentricity.qt.0.99	not defined	0.882107224535365
cseg.dnaact.h.sva.s2.mean	not defined	0.881965710274653
nseg.0.s.radius.min.qt.0.01	not defined	0.88172892662528
nseg.dna.b.mean.qt.0.01	1% quantile of nuclear intensity	0.878974948348955
cseg.dnaact.h.con.s2.sd	not defined	0.878948556026777
cseg.dnaact.h.cor.s2.mean	not defined	0.877905858129302
cseg.dnaact.h.con.s1.mean	not defined	0.876069475497529
nseg.dna.h.f12.s2.mean	not defined	0.875758457327417
cseg.act.m.eccentricity.qt.0.05	not defined	0.875625406353378
nseg.dna.b.mad.sd	not defined	0.875366201301657
cseg.dnaact.h.var.s2.mean	not defined	0.875057137746836
cseg.dnaact.h.asm.s1.sd	not defined	0.874904574736853
cseg.dnaact.h.var.s1.mean	not defined	0.874037723327197
cseg.dnaact.h.asm.s2.sd	not defined	0.874016819717633
cseg.dnaact.h.con.s2.mean	not defined	0.872649790151159
nseg.dna.m.eccentricity.qt.0.05	not defined	0.868245559911714
cseg.dnaact.h.cor.s1.mean	not defined	0.868056412038904
cseg.dnaact.h.f12.s1.sd	Nuclear-Actin Haralick texture SD #2	0.867894951722295
nseg.dna.b.sd.sd	not defined	0.86679600458927
nseg.dna.b.mean.sd	not defined	0.866029565449322
cseg.dnaact.m.majoraxis.qt.0.99	not defined	0.865948207653203
nseg.0.m.eccentricity.qt.0.05	not defined	0.86585548109528
nseg.dna.h.den.s1.sd	not defined	0.864400188298437
cseg.dnaact.m.eccentricity.qt.0.95	not defined	0.861342560771261
cseg.dnaact.h.con.s1.sd	Nuclear-Actin Haralick texture SD #3	0.855695467361203
cseg.dnaact.m.majoraxis.qt.0.95	95% quantile of Nuclear-Actin major axis	0.85448697713788
nseg.dna.h.f13.s1.mean	not defined	0.848597004297827
nseg.dna.h.cor.s2.sd	Nuclear Haralick texture SD #2	0.848192681658855
cseg.act.h.f12.s2.mean	not defined	0.847850012460025
nseg.0.s.area.qt.0.01	not defined	0.843790848396914
cseg.dnaact.b.mean.qt.0.05	5% quantile of Nuclear-Actin intensity	0.842935601934406
nseg.dna.h.con.s2.sd	not defined	0.842649392150475
nseg.dna.h.dva.s2.sd	not defined	0.842649392150475
cseg.0.m.eccentricity.qt.0.05	not defined	0.837564753707182
cseg.dnaact.h.cor.s1.sd	not defined	0.836803896338894
nseg.dna.b.mean.qt.0.99	not defined	0.835149182378801
cseg.dnaact.h.f13.s2.mean	not defined	0.834157891213583
cseg.dnaact.h.f13.s2.sd	not defined	0.826878692153785
nseg.dna.h.den.s2.sd	not defined	0.826212973083936
cseg.act.h.f12.s1.mean	not defined	0.824989568502466
nseg.dna.h.cor.s2.mean	Nuclear Haralick texture #2	0.819778283084616
nseg.dna.h.con.s1.sd	not defined	0.818163123770352
nseg.dna.h.dva.s1.sd	not defined	0.818163123770352
nseg.dna.h.f13.s1.sd	not defined	0.817423385384696
nseg.dna.h.f13.s2.sd	not defined	0.817365805675308
cseg.dnaact.h.f13.s1.mean	Nuclear-Actin Haralick texture #1	0.815896161639392
cseg.dnaact.h.f12.s2.sd	not defined	0.815063909136791
nseg.dna.h.f12.s1.mean	not defined	0.814028958106302
nseg.dna.h.f12.s1.sd	not defined	0.808162698595976
cseg.dnaact.h.f13.s1.sd	not defined	0.806178009217103
nseg.dna.h.cor.s1.mean	not defined	0.801365179768503
nseg.dna.h.cor.s1.sd	not defined	0.796058687907318
cseg.dnaact.m.majoraxis.mean	Nuclear-Actin major axis	0.79460271543414
nseg.dna.h.idm.s1.sd	Nuclear Haralick texture SD #1	0.791960854608681
cseg.dnaact.h.sav.s1.sd	not defined	0.783466773787708
cseg.dnaact.h.sva.s1.sd	not defined	0.78103819563974
cseg.dnaact.h.sav.s2.sd	Nuclear-Actin Haralick texture SD #4	0.780312478158734
cseg.dnaact.h.sva.s2.sd	not defined	0.779432631570681
cseg.dnaact.b.mean.qt.0.01	1% quantile of Nuclear-Actin intensity	0.777286028877011
cseg.dnaact.m.eccentricity.qt.0.99	99% quantile of Nuclear-Actin eccentricity	0.770285564093052
nseg.dna.h.idm.s2.sd	not defined	0.762587606504118
nseg.dna.h.ent.s1.sd	not defined	0.747193383845079
cseg.dnaact.h.var.s1.sd	not defined	0.743428163066458
cseg.dnaact.h.var.s2.sd	not defined	0.739964602576379
nseg.dna.h.asm.s1.sd	not defined	0.73856068471286
cseg.act.m.eccentricity.qt.0.01	not defined	0.725313433686838
nseg.dna.h.asm.s2.sd	not defined	0.720359765295816
nseg.dna.h.sen.s2.sd	not defined	0.716793786527811
nseg.dna.h.sen.s1.sd	not defined	0.715286495638773
nseg.dna.h.ent.s2.sd	not defined	0.704822474229549

## Sheet: features cor<0.7
list of all phenotypic features with a correlation betwen replicates <0.7
feature name	human-readable name	correlation between biological replicates
nseg.dna.h.f12.s2.sd	not defined	0.699792964351543
nseg.dna.m.eccentricity.qt.0.01	not defined	0.67045935836663
nseg.0.m.eccentricity.qt.0.01	not defined	0.659007267079211
cseg.0.m.eccentricity.qt.0.01	not defined	0.639186915316193
cseg.dnaact.m.majoraxis.sd	not defined	0.453182522687345
nseg.0.m.theta.sd	not defined	0.224980178740599
cseg.dnaact.m.cy.mean	not defined	0.179219603484248
cseg.act.m.cy.mean	not defined	0.178979433455842
cseg.0.m.cy.mean	not defined	0.1789756341637
nseg.0.m.cy.mean	not defined	0.178946694857095
nseg.dna.m.cy.mean	not defined	0.178930164419905
nseg.dna.m.theta.sd	not defined	0.161447111932302
cseg.dnaact.m.cy.qt.0.99	not defined	0.134097816894692
cseg.dnaact.m.theta.sd	not defined	0.13386905069069
cseg.dnaact.m.cx.qt.0.01	not defined	0.119875201120092
nseg.0.m.cx.sd	not defined	0.118767762931865
nseg.dna.m.cx.sd	not defined	0.118609626618786
cseg.0.m.cx.sd	not defined	0.117164790372328
cseg.0.m.theta.sd	not defined	0.117049933739783
cseg.act.m.cx.sd	not defined	0.116933351043942
cseg.act.m.theta.mean	not defined	0.115680811287485
nseg.dna.m.cy.qt.0.01	not defined	0.112091698530854
nseg.0.m.cy.qt.0.01	not defined	0.109391357623776
nseg.dna.m.cx.qt.0.01	not defined	0.108322078188491
nseg.0.m.cx.qt.0.01	not defined	0.106139569170259
cseg.dnaact.m.cy.qt.0.01	not defined	0.10444467201754
cseg.dnaact.m.cx.qt.0.99	not defined	0.0984380746603126
cseg.0.m.theta.mean	not defined	0.095160796065027
cseg.act.m.theta.sd	not defined	0.0941281809691504
nseg.0.m.cy.sd	not defined	0.0907289427118729
nseg.dna.m.cy.sd	not defined	0.0906352146419124
cseg.0.m.cy.sd	not defined	0.0897451308342143
cseg.act.m.cy.sd	not defined	0.0896315138985794
cseg.0.m.cx.mean	not defined	0.088970762122723
cseg.act.m.cy.qt.0.95	not defined	0.0889554196660186
cseg.act.m.cx.mean	not defined	0.0889321756524413
nseg.0.m.cy.qt.0.95	not defined	0.0888781187969713
nseg.0.m.cx.mean	not defined	0.0886915504757774
nseg.dna.m.cx.mean	not defined	0.0886845081995189
cseg.0.m.cy.qt.0.95	not defined	0.0886611451097506
cseg.dnaact.m.cx.mean	not defined	0.0886446948897136
nseg.dna.m.cy.qt.0.95	not defined	0.0885782743428127
cseg.dnaact.m.cy.qt.0.95	not defined	0.0868915549711022
cseg.0.m.cx.qt.0.05	not defined	0.078795406628239
nseg.0.m.cx.qt.0.05	not defined	0.078660929604942
cseg.act.m.cx.qt.0.05	not defined	0.0786206595952476
nseg.dna.m.cx.qt.0.05	not defined	0.0785432525098354
nseg.dna.m.cy.qt.0.99	not defined	0.0778152922259642
nseg.0.m.cy.qt.0.99	not defined	0.0768558439254524
cseg.dnaact.m.cx.qt.0.05	not defined	0.0705148484539144
nseg.0.m.cy.qt.0.05	not defined	0.0689876360812934
nseg.dna.m.cy.qt.0.05	not defined	0.0687068871665244
cseg.0.m.cy.qt.0.05	not defined	0.0680060469228195
cseg.act.m.cy.qt.0.05	not defined	0.0671399562785575
cseg.0.m.cy.qt.0.99	not defined	0.0655863792008944
cseg.dnaact.m.cx.sd	not defined	0.0629422697528638
cseg.act.m.cy.qt.0.99	not defined	0.0625604556683435
cseg.dnaact.m.cy.qt.0.05	not defined	0.0604843142953491
cseg.dnaact.m.cy.sd	not defined	0.0583946609934192
cseg.act.m.cy.qt.0.01	not defined	0.057154823885925
cseg.0.m.cy.qt.0.01	not defined	0.0571495007535881
nseg.dna.m.cx.qt.0.99	not defined	0.0491659054587226
nseg.0.m.cx.qt.0.99	not defined	0.0479648955104319
cseg.act.m.cx.qt.0.01	not defined	0.0458572533558375
cseg.0.m.cx.qt.0.01	not defined	0.042122881685672
cseg.dnaact.m.theta.mean	not defined	0.0363833543083006
nseg.0.m.cx.qt.0.95	not defined	0.0358770840643068
nseg.dna.m.cx.qt.0.95	not defined	0.0357706753141067
cseg.0.m.cx.qt.0.95	not defined	0.0356691678174701
cseg.act.m.cx.qt.0.95	not defined	0.0351471337304602
cseg.dnaact.m.cx.qt.0.95	not defined	0.0321235989711451
cseg.act.m.cx.qt.0.99	not defined	0.0169588096401527
cseg.0.m.cx.qt.0.99	not defined	0.0160707157052639
nseg.0.m.theta.mean	not defined	0.00503810812574404
nseg.dna.m.theta.mean	not defined	-0.000697017429730177
